# Supplementary material for: Integrative Analysis Unveils the Correlation of Aminoacyl-tRNA Biosynthesis Metabolites with the Methylation of the SEPSECS Gene in Huntington’s Disease Brain Tissue
Source: Genes (Basel). 2023 Sep 2;14(9):1752. doi: 10.3390/genes14091752 (PMC10530570; doi:10.3390/genes14091752)
Supplement: Supplementary file 1 [file genes-14-01752-s001.zip]

Archive with 16 entries (16 files):
- 10-HD-Supple Table 5- Epimetabolomics-Pathway-Interactions.xlsx
- 11-HD-Supple Table 6- Interaction of metabolites and CpGs of sig pathway.xlsx
- 12-HD-Supple Fig 1- Metabolomics-Striatum-Variance inflation.png
- 13-HD-Supple Fig 2- Metabolomics-Frontal-Variance inflation.png
- 14-HD-Supple Fig 3- Metabolomics-Striatum-Normalization.png
- 15-HD-Supple Fig 4- Metabolomics-Frontal-Normalization.png
- 16-HD-Supple Fig 5- Epic array variance inflation.png
- 17-HD-Supple Fig 6- EPIC-Enrichment of genomic region.png
- 18-HD-Supple Fig 7- Striatum - Metabolomics - Predictor.png
- 19-HD-Supple Fig 8- Frontal lobe - Metabolomics - Predictor.png
- 20-HD-Supple Fig 9- Frontal lobe - Methylation - Predictor.png
- 6-HD-Supple Table 1- Striatum-Metabolites.xlsx
- 7-HD-Supple Table 2- Frontal-Metabolites.xlsx
- 8-HD-Supple Table 3- EPIC-Enrichment of genomic region.xlsx
- 9-HD-Supple Table 4- EPIC-DMCs.pdf
- 9-HD-Supple Table 4- EPIC-DMCs.xlsx
