# Supplementary material for: Integrative Analysis Unveils the Correlation of Aminoacyl-tRNA Biosynthesis Metabolites with the Methylation of the SEPSECS Gene in Huntington’s Disease Brain Tissue
Source: Genes (Basel). 2023 Sep 2;14(9):1752. doi: 10.3390/genes14091752 (PMC10530570; doi:10.3390/genes14091752)
Supplement: Supplementary file 1 [file genes-14-01752-s001.zip › 10-HD-Supple Table 5- Epimetabolomics-Pathway-Interactions.xlsx]

## Sheet: Sheet1
Huntington’s Disease EpiMetabolomics
HMDB	ID	logFC	P.Value	Q.value
HMDB0000159	cg02951876	-0.552418	9.17615e-06	0.0139257
HMDB0000159	cg22382430	-0.605757	1.68094e-05	0.0139257
HMDB0000159	cg02777922	-0.553956	1.76722e-05	0.0139257
HMDB0000159	cg16074241	-0.633864	2.64194e-05	0.0156139
HMDB0000159	cg14552100	-0.551116	6.33866e-05	0.025618
HMDB0000159	cg09428934	-0.622914	6.50204e-05	0.025618
HMDB0000159	cg19233790	-0.454394	7.89641e-05	0.0266673
HMDB0000696	cg09428934	-0.535136	9.6358e-05	0.0279013
HMDB0000696	cg22382430	-0.435442	0.000117982	0.0279013
HMDB0000696	cg02777922	-0.449846	0.000126896	0.0279013
HMDB0000159	cg11436333	-0.510149	0.000129829	0.0279013
HMDB0000159	cg22012333	-0.586333	0.000175559	0.0325504
HMDB0000159	cg05640540	-0.576162	0.000179	0.0325504
HMDB0000159	cg07754644	-0.562258	0.000197581	0.033363
HMDB0000159	cg15187175	-0.591493	0.000280253	0.0441679
HMDB0000161	cg07489153	-0.491744	0.00037813	0.0516773
HMDB0000696	cg05640540	-0.488202	0.00038563	0.0516773
HMDB0000883	cg02777922	-0.447617	0.000393482	0.0516773
HMDB0000696	cg23773384	-0.453366	0.000522882	0.0650575
HMDB0000883	cg13133297	-0.43907	0.000574986	0.0672669
HMDB0000883	cg22382430	-0.462067	0.000644289	0.0672669
HMDB0000161	cg01275262	-0.508857	0.000658593	0.0672669
HMDB0000696	cg01890888	0.433854	0.000683335	0.0672669
HMDB0000158	cg02777922	-0.488323	0.000709198	0.0672669
HMDB0000159	cg20431785	-0.576239	0.000713921	0.0672669
HMDB0000158	cg02951876	-0.454724	0.000746592	0.0672669
HMDB0000696	cg24120602	0.403932	0.000784178	0.0672669
HMDB0000161	cg22382430	-0.475768	0.000796731	0.0672669
HMDB0000883	cg15187175	-0.412388	0.000887502	0.0723467
HMDB0000159	cg07155495	-0.582581	0.000974613	0.0751063
HMDB0000159	cg18276368	-0.551811	0.000984897	0.0751063
HMDB0000159	cg02554737	-0.460987	0.00105475	0.0769676
HMDB0000159	cg08054515	-0.470852	0.00108862	0.0769676
HMDB0000159	cg02322661	-0.48413	0.00110794	0.0769676
HMDB0000883	cg24335366	-0.455472	0.00113954	0.0769676
HMDB0000158	cg22382430	-0.44671	0.00129429	0.0814152
HMDB0000172	cg12371147	-0.50736	0.00131558	0.0814152
HMDB0000161	cg24335366	-0.409284	0.00133388	0.0814152
HMDB0000161	cg14765881	0.422273	0.00134314	0.0814152
HMDB0000158	cg11554388	-0.446274	0.00144758	0.0841675
HMDB0000883	cg12840245	-0.396638	0.00145976	0.0841675
HMDB0000161	cg22056102	0.378995	0.00164353	0.0872194
HMDB0000159	cg13131370	-0.447593	0.00166028	0.0872194
HMDB0000161	cg02130329	0.416869	0.00166046	0.0872194
HMDB0000883	cg02951876	-0.407026	0.00169312	0.0872194
HMDB0000159	cg12840245	-0.467182	0.00169716	0.0872194
HMDB0000687	cg12371147	-0.472933	0.00186596	0.093628
HMDB0000641	cg02662281	0.317417	0.00190108	0.093628
HMDB0000161	cg17660251	-0.440729	0.00205422	0.0975954
HMDB0000159	cg08523780	-0.494278	0.00207447	0.0975954
HMDB0000159	cg13655566	-0.525559	0.00216322	0.0975954
HMDB0000159	cg13360215	-0.467873	0.00220161	0.0975954
HMDB0000161	cg05640540	-0.459655	0.00220542	0.0975954
HMDB0000883	cg23773384	-0.427782	0.00222934	0.0975954
HMDB0000159	cg13910601	-0.478778	0.00232862	0.100088
HMDB0000687	cg22382430	-0.444844	0.00255651	0.104754
HMDB0000161	cg07536419	-0.449892	0.00256769	0.104754
HMDB0000641	cg23502924	0.337429	0.00263516	0.104754
HMDB0000161	cg02410185	0.308935	0.00272007	0.104754
HMDB0000159	cg17068512	-0.483928	0.00274316	0.104754
HMDB0000159	cg12253698	-0.434102	0.002751	0.104754
HMDB0000696	cg26777029	-0.454441	0.0028313	0.104754
HMDB0000161	cg23773384	-0.483777	0.00285437	0.104754
HMDB0000883	cg00938069	-0.404971	0.0028819	0.104754
HMDB0000161	cg18616925	-0.384842	0.00288524	0.104754
HMDB0000159	cg07159131	-0.574371	0.00292461	0.104754
HMDB0000159	cg22901975	-0.507833	0.00301188	0.104847
HMDB0000159	cg05097308	-0.361411	0.0030159	0.104847
HMDB0000159	cg15527872	-0.405011	0.00311972	0.105258
HMDB0000172	cg02777922	-0.433582	0.00314964	0.105258
HMDB0000172	cg22382430	-0.451821	0.00317041	0.105258
HMDB0000904	cg20920951	0.405352	0.00323828	0.105258
HMDB0000161	cg21717810	-0.414521	0.00331556	0.105258
HMDB0000883	cg11554388	-0.381438	0.00336275	0.105258
HMDB0000159	cg08657541	-0.432053	0.00344006	0.105258
HMDB0000187	cg22056102	0.411772	0.0034717	0.105258
HMDB0000162	cg02777922	-0.419018	0.00347332	0.105258
HMDB0000883	cg12675852	-0.32906	0.00350247	0.105258
HMDB0000159	cg22419732	-0.474391	0.0035175	0.105258
HMDB0000159	cg19778582	-0.491589	0.00368654	0.107853
HMDB0000159	cg26777029	-0.547808	0.00371174	0.107853
HMDB0000161	cg02951876	-0.327728	0.00379263	0.107853
HMDB0000883	cg03937203	-0.340702	0.00386622	0.107853
HMDB0000159	cg12969533	-0.392072	0.0039375	0.107853
HMDB0000883	cg05097308	-0.340339	0.0039642	0.107853
HMDB0000161	cg22419732	-0.332249	0.00405519	0.107853
HMDB0000159	cg13133297	-0.404756	0.00408335	0.107853
HMDB0000159	cg11554388	-0.398539	0.0041143	0.107853
HMDB0000161	cg08193398	-0.381682	0.00412793	0.107853
HMDB0000159	cg23879481	-0.418977	0.00413857	0.107853
HMDB0000158	cg13133297	-0.38696	0.00415169	0.107853
HMDB0000883	cg16074241	-0.379262	0.00428859	0.110198
HMDB0000159	cg21005546	-0.391509	0.00437407	0.111186
HMDB0000159	cg11606295	-0.433586	0.00456981	0.114926
HMDB0000696	cg08054515	-0.335839	0.0046826	0.115328
HMDB0000159	cg00002926	-0.451657	0.00468339	0.115328
HMDB0000158	cg05640540	-0.442619	0.00484041	0.117966
HMDB0000883	cg22012333	-0.461515	0.00491979	0.118677
HMDB0000883	cg02322661	-0.373658	0.00503874	0.120319
HMDB0000161	cg13655566	-0.401038	0.00517229	0.122273
HMDB0000696	cg07754644	-0.470613	0.00533267	0.124816
HMDB0000161	cg05049790	-0.285508	0.00540931	0.125369
HMDB0000161	cg23024358	-0.353685	0.00564631	0.12796
HMDB0000159	cg05767392	-0.333716	0.00565363	0.12796
HMDB0000161	cg07159131	-0.440371	0.00572271	0.12796
HMDB0000161	cg07754644	-0.500562	0.00573764	0.12796
HMDB0000159	cg11612727	-0.404519	0.00582256	0.12864
HMDB0000883	cg13131370	-0.366018	0.00587995	0.128706
HMDB0000883	cg07754644	-0.451179	0.00603158	0.13005
HMDB0000161	cg05563740	-0.324898	0.00606266	0.13005
HMDB0000883	cg05640540	-0.462077	0.00610642	0.13005
HMDB0000159	cg04820094	-0.386859	0.00640718	0.134211
HMDB0000687	cg02777922	-0.345521	0.00644631	0.134211
HMDB0000159	cg14837557	-0.405089	0.00647209	0.134211
HMDB0000696	cg02951876	-0.373481	0.00672266	0.13751
HMDB0000159	cg05723953	-0.451612	0.00674753	0.13751
HMDB0000161	cg04800883	-0.438056	0.0068349	0.1381
HMDB0000159	cg20646420	-0.406941	0.007042	0.139486
HMDB0000161	cg19153028	-0.400172	0.00704678	0.139486
HMDB0000687	cg05640540	-0.466316	0.00708052	0.139486
HMDB0000158	cg09428934	-0.430624	0.00720445	0.140668
HMDB0000159	cg24368124	-0.321809	0.00725954	0.140668
HMDB0000161	cg02777922	-0.408172	0.00736443	0.141541
HMDB0000159	cg06065150	-0.469827	0.00745201	0.142069
HMDB0000687	cg12675852	-0.316413	0.00763124	0.144322
HMDB0000161	cg13947385	-0.371464	0.0078215	0.146013
HMDB0000161	cg08833631	-0.389099	0.00788695	0.146013
HMDB0000159	cg19084281	-0.418489	0.00790904	0.146013
HMDB0000883	cg10476585	-0.394176	0.00796773	0.146013
HMDB0000161	cg02505933	-0.387273	0.00807187	0.146784
HMDB0000687	cg05598481	-0.42141	0.00834775	0.149222
HMDB0000159	cg12371147	-0.460671	0.00835989	0.149222
HMDB0000172	cg13133297	-0.392511	0.0083953	0.149222
HMDB0000696	cg02554737	-0.340561	0.00858139	0.151391
HMDB0000158	cg22012333	-0.468289	0.00873617	0.15298
HMDB0000161	cg13910601	-0.322711	0.00916692	0.154243
HMDB0000696	cg07159131	-0.400459	0.00922285	0.154243
HMDB0000158	cg08054515	-0.357822	0.00923941	0.154243
HMDB0000696	cg20431785	-0.416211	0.00924276	0.154243
HMDB0000162	cg22382430	-0.36491	0.00924548	0.154243
HMDB0000696	cg07489153	-0.388092	0.00926201	0.154243
HMDB0000159	cg00088135	-0.456784	0.00927148	0.154243
HMDB0000904	cg03462249	0.466967	0.00947115	0.154243
HMDB0000161	cg00935662	-0.326043	0.00973696	0.154243
HMDB0000883	cg09428934	-0.470389	0.0097592	0.154243
HMDB0000696	cg15187175	-0.417485	0.00977961	0.154243
HMDB0000883	cg21005546	-0.300546	0.00978323	0.154243
HMDB0000696	cg02505933	-0.368419	0.00978819	0.154243
HMDB0000187	cg02951876	-0.358221	0.00980393	0.154243
HMDB0000187	cg00938069	-0.321837	0.00990618	0.154243
HMDB0000687	cg00938069	-0.317598	0.00991363	0.154243
HMDB0000159	cg17660251	-0.444702	0.00991747	0.154243
HMDB0000159	cg00935662	-0.374445	0.0101232	0.156413
HMDB0000159	cg18379490	-0.539875	0.010462	0.160598
HMDB0000883	cg13655566	-0.441156	0.0106337	0.161013
HMDB0000161	cg18379490	-0.455934	0.0106544	0.161013
HMDB0000159	cg19153028	-0.459344	0.0106933	0.161013
HMDB0000883	cg12969533	-0.368051	0.0111665	0.167074
HMDB0000161	cg22012333	-0.418768	0.0112691	0.167548
HMDB0000687	cg03937203	-0.287213	0.0114764	0.168888
HMDB0000883	cg14552100	-0.406368	0.011607	0.168888
HMDB0000158	cg24335366	-0.418546	0.0116231	0.168888
HMDB0000161	cg09428934	-0.398754	0.0117586	0.168888
HMDB0000159	cg07323991	-0.49265	0.0118214	0.168888
HMDB0000161	cg13133297	-0.344965	0.0118251	0.168888
HMDB0000161	cg00002926	-0.38239	0.0118593	0.168888
HMDB0000883	cg10633103	-0.392966	0.0120514	0.170321
HMDB0000696	cg04820094	-0.283309	0.0121294	0.170321
HMDB0000161	cg13473086	-0.313877	0.0121897	0.170321
HMDB0000159	cg01536306	-0.375306	0.01229	0.170321
HMDB0000159	cg21717810	-0.469549	0.0123202	0.170321
HMDB0000687	cg24368124	-0.313829	0.012437	0.170937
HMDB0000696	cg11436333	-0.30477	0.0125933	0.172084
HMDB0000904	cg24872610	0.416686	0.0126765	0.172225
HMDB0000696	cg18616925	-0.33068	0.013074	0.176181
HMDB0000696	cg12675852	-0.286531	0.013133	0.176181
HMDB0000161	cg24648156	-0.366463	0.0131912	0.176181
HMDB0000161	cg20021470	-0.3278	0.013313	0.176489
HMDB0000187	cg05767392	-0.279164	0.0134208	0.176489
HMDB0000883	cg12371147	-0.440797	0.0134383	0.176489
HMDB0000161	cg10006393	-0.319182	0.0136176	0.177856
HMDB0000696	cg16074241	-0.343127	0.0138611	0.179657
HMDB0000187	cg22382430	-0.332078	0.0139923	0.179657
HMDB0000159	cg15401505	-0.475057	0.0140125	0.179657
HMDB0000161	cg04820094	-0.329119	0.0140595	0.179657
HMDB0000159	cg13947385	-0.357609	0.0142722	0.181395
HMDB0000696	cg08198574	0.365626	0.0144247	0.182353
HMDB0000161	cg11436333	-0.313523	0.0147642	0.184409
HMDB0000159	cg07489153	-0.45192	0.0147919	0.184409
HMDB0000158	cg11436333	-0.326572	0.0148756	0.184409
HMDB0000696	cg02322661	-0.328279	0.0148994	0.184409
HMDB0000191	cg01944899	0.312732	0.0150664	0.184963
HMDB0000696	cg13133297	-0.332285	0.0151006	0.184963
HMDB0000172	cg08523780	-0.403663	0.0154094	0.186153
HMDB0000159	cg24335366	-0.374337	0.0154927	0.186153
HMDB0000161	cg11606295	-0.38819	0.0154962	0.186153
HMDB0000159	cg20424182	-0.429141	0.0156669	0.186153
HMDB0000687	cg08054515	-0.337342	0.0156679	0.186153
HMDB0000159	cg10476585	-0.382757	0.0157014	0.186153
HMDB0000883	cg25350011	-0.280739	0.015749	0.186153
HMDB0000161	cg02322661	-0.376548	0.0161471	0.18991
HMDB0000161	cg03462249	-0.308556	0.0162881	0.19062
HMDB0000696	cg22012333	-0.364883	0.0164631	0.191154
HMDB0000641	cg14765881	0.317904	0.0164955	0.191154
HMDB0000159	cg04800883	-0.467758	0.0166426	0.191918
HMDB0000158	cg14552100	-0.379163	0.0168466	0.192732
HMDB0000883	cg17068512	-0.386845	0.0168763	0.192732
HMDB0000687	cg22012333	-0.414992	0.0169616	0.192775
HMDB0000696	cg13910601	-0.304725	0.0172057	0.194613
HMDB0000172	cg12675852	-0.300483	0.0173811	0.195157
HMDB0000696	cg20021470	-0.291437	0.0174189	0.195157
HMDB0000161	cg08054515	-0.30409	0.0178649	0.197862
HMDB0000172	cg22012333	-0.42608	0.0178674	0.197862
HMDB0000883	cg05049790	-0.28783	0.0179113	0.197862
HMDB0000687	cg05097308	-0.301093	0.0181166	0.199198
