# Supplementary material for: Integrative Analysis Unveils the Correlation of Aminoacyl-tRNA Biosynthesis Metabolites with the Methylation of the SEPSECS Gene in Huntington’s Disease Brain Tissue
Source: Genes (Basel). 2023 Sep 2;14(9):1752. doi: 10.3390/genes14091752 (PMC10530570; doi:10.3390/genes14091752)
Supplement: Supplementary file 1 [file genes-14-01752-s001.zip › 11-HD-Supple Table 6- Interaction of metabolites and CpGs of sig pathway.xlsx]

## Sheet: Sheet1
Metabolites
ID	logFC	AveExpr	t	P.Value	adj.P.Val	B	Contrast	HMDB	Colname
Phe	-0.321803	4.69847	-2.57287	0.016723	0.0833318	-3.62341	HD	HMDB0000159	Phe
Val	-0.219756	5.38065	-1.88534	0.0715941	0.209982	-4.90754	HD	HMDB0000883	Val
Methylation Loci
ID	logFC	AveExpr	t	P.Value	adj.P.Val	B	Contrast	UCSC_RefGene_Name
cg17068512	-0.748522	2.78065	-4.0409	0.000500447	0.0445071	-0.0543323	HD	SEPSECS
cg14837557	-0.500782	2.97596	-3.95934	0.000613291	0.046571	-0.237103	HD	SEPSECS;SEPSECS;SEPSECS
Interaction
HMDB	ID	Gene	logFC	P.Value	Q.value
HMDB0000159 (Phe)	cg17068512	SEPSECS	-0.483928	0.000592364	0.0248793
HMDB0000159 (Phe)	cg14837557	SEPSECS	-0.405089	0.00442576	0.092941
HMDB0000883 (Val)	cg17068512	SEPSECS	-0.386845	0.0072934	0.102108
