# Supplementary material for: Integrative Analysis Unveils the Correlation of Aminoacyl-tRNA Biosynthesis Metabolites with the Methylation of the SEPSECS Gene in Huntington’s Disease Brain Tissue
Source: Genes (Basel). 2023 Sep 2;14(9):1752. doi: 10.3390/genes14091752 (PMC10530570; doi:10.3390/genes14091752)
Supplement: Supplementary file 1 [file genes-14-01752-s001.zip › 6-HD-Supple Table 1- Striatum-Metabolites.xlsx]

## Sheet: Sheet1
Huntington’s Disease Metabolomics
ID	logFC	AveExpr	t	P.Value	adj.P.Val	B	Contrast
Taurine	0.624927	5.27834	5.21458	1.9806e-05	0.00326799	2.87396	HD
SM.C16.0	0.48726	3.47148	4.78924	6.03916e-05	0.00498231	1.8423	HD
PC.aa.C40.3	0.234005	1.31045	4.22049	0.00026823	0.0147527	0.464857	HD
SM.C18.1	0.499311	3.88599	3.93046	0.000570313	0.0235254	-0.234161	HD
His	-0.439096	3.98665	-3.4028	0.00219512	0.0724391	-1.45561	HD
PC.ae.C34.2	0.510104	2.92993	3.18828	0.00374529	0.094668	-1.90166	HD
PC.aa.C42.2	0.343008	1.42686	3.15993	0.00401622	0.094668	-1.97475	HD
PC.aa.C32.1	0.314253	4.82031	2.93335	0.00696796	0.125647	-2.51805	HD
SDMA	-0.663466	-0.0734874	-2.93316	0.00697112	0.125647	-2.52043	HD
Orn	-1.67611	1.3842	-2.89629	0.00761495	0.125647	-2.56369	HD
Met	-1.24585	3.1528	-2.84057	0.00869588	0.130438	-2.6892	HD
PC.ae.C44.5	-0.284943	0.0224489	-2.68203	0.0126194	0.173516	-3.0545	HD
Pro	-0.407437	5.04055	-2.64563	0.0137296	0.17426	-3.13023	HD
lysoPC.a.C18.0	-0.268859	1.73486	-2.56242	0.0166192	0.195869	-3.30026	HD
PC.ae.C36.2	0.349774	2.97879	2.41628	0.0230997	0.239953	-3.51838	HD
SM..OH..C16.1	0.321668	1.2292	2.41301	0.0232682	0.239953	-3.58267	HD
Asp	-0.364397	5.06681	-2.3664	0.0257975	0.250388	-3.67425	HD
PC.ae.C32.2	0.289953	0.383619	2.29964	0.0298608	0.267256	-3.77375	HD
Putrescine	-0.471131	1.10965	-2.28576	0.030775	0.267256	-3.80984	HD
PC.ae.C32.1	0.305845	2.17852	2.22678	0.034952	0.288354	-3.92032	HD
Tyr	-0.23411	4.61561	-2.06714	0.0489411	0.367236	-4.23234	HD
lysoPC.a.C17.0	-0.382058	-1.09879	-2.05784	0.0498923	0.367236	-4.24851	HD
C16	-0.353465	-1.8694	-2.04503	0.0512293	0.367236	-4.26886	HD
C4.1	0.27134	-3.40914	2.0247	0.0534161	0.367236	-4.28703	HD
SM.C16.1	0.391878	0.678373	1.97885	0.0586538	0.386083	-4.37447	HD
lysoPC.a.C16.1	0.237203	0.829896	1.95066	0.0620926	0.386083	-4.35861	HD
PC.ae.C44.3	-0.119435	-0.0644643	-1.94206	0.0631772	0.386083	-4.41841	HD
SM..OH..C14.1	0.33144	-0.429301	1.87474	0.0722487	0.404631	-4.48962	HD
C5	-0.315154	-2.31901	-1.86228	0.0740461	0.404631	-4.45507	HD
PC.aa.C32.3	0.199084	-0.338755	1.85392	0.0752739	0.404631	-4.56393	HD
PC.ae.C38.2	0.196246	2.39528	1.84183	0.0770806	0.404631	-4.54499	HD
lysoPC.a.C18.1	0.193203	3.40363	1.83267	0.0784739	0.404631	-4.56398	HD
t4.OH.Pro	-0.304614	1.40742	-1.80446	0.0829043	0.414521	-4.59904	HD
PC.ae.C36.1	0.233898	4.68754	1.70503	0.100262	0.474054	-4.81276	HD
Sarcosine	0.135901	3.1864	1.70347	0.100557	0.474054	-4.82152	HD
lysoPC.a.C20.3	-0.307597	-0.290415	-1.61462	0.118617	0.525239	-4.88503	HD
PC.ae.C38.3	0.0864627	2.25755	1.59595	0.122738	0.525239	-4.96167	HD
C16.OH	-0.212736	-4.81918	-1.59079	0.123897	0.525239	-4.95649	HD
lysoPC.a.C20.4	-0.345487	1.34021	-1.58477	0.12526	0.525239	-4.96522	HD
PC.aa.C40.1	0.12922	0.301384	1.56196	0.130541	0.525239	-5.01465	HD
PC.ae.C34.3	0.28675	0.104652	1.52936	0.138403	0.525239	-5.05777	HD
C5.DC..C6.OH.	-0.239373	-3.52794	-1.52454	0.139598	0.525239	-5.07609	HD
PC.ae.C34.0	-0.225666	2.05649	-1.51285	0.142532	0.525239	-5.05961	HD
Trp	-0.220549	3.15997	-1.51174	0.142812	0.525239	-5.06582	HD
SM..OH..C24.1	0.763526	-0.237482	1.50273	0.145111	0.525239	-5.11998	HD
Gly	-0.160023	6.23332	-1.49761	0.14643	0.525239	-5.12581	HD
PC.aa.C42.1	0.117051	0.560314	1.47013	0.153676	0.527234	-5.12416	HD
Ser	-0.113239	5.58606	-1.45971	0.1565	0.527234	-5.14488	HD
Lys	-0.138656	5.00778	-1.45944	0.156572	0.527234	-5.17633	HD
PC.ae.C42.0	-0.128682	0.645588	-1.42143	0.167225	0.551843	-5.20575	HD
PC.ae.C34.1	0.221394	4.35068	1.3898	0.176523	0.571104	-5.23193	HD
C14.1	-0.124216	-3.92386	-1.36682	0.183531	0.57507	-5.17351	HD
PC.aa.C42.6	-0.116331	0.212243	-1.36299	0.18472	0.57507	-5.25161	HD
Thr	-0.0883736	5.17043	-1.33506	0.193576	0.582463	-5.33652	HD
C14	-0.261859	-2.17462	-1.31194	0.201149	0.582463	-5.36487	HD
H1	0.152577	6.21529	1.28333	0.210841	0.582463	-5.35172	HD
H1	0.152577	6.21529	1.28333	0.210841	0.582463	-5.35172	HD
C4	0.286945	-1.64339	1.27556	0.213532	0.582463	-5.35927	HD
C7.DC	0.172844	-4.76364	1.26903	0.215816	0.582463	-5.38152	HD
C5.1	-0.123655	-3.73263	-1.2682	0.216108	0.582463	-5.36142	HD
PC.aa.C32.2	0.340977	0.585469	1.26581	0.216949	0.582463	-5.39095	HD
PC.ae.C36.0	0.587228	2.44625	1.21804	0.234286	0.582463	-5.46077	HD
SM.C20.2	0.184161	-2.29793	1.2143	0.235687	0.582463	-5.35995	HD
PC.aa.C40.6	-0.252839	2.91401	-1.20831	0.237941	0.582463	-5.46324	HD
C3	0.302688	-3.15576	1.20416	0.239511	0.582463	-5.48882	HD
PC.aa.C34.3	0.103488	0.994408	1.19839	0.241712	0.582463	-5.30457	HD
Val	-0.105832	5.59323	-1.19799	0.241865	0.582463	-5.43655	HD
PC.ae.C36.3	0.284872	2.22321	1.19145	0.244374	0.582463	-5.43116	HD
C0	-0.17365	2.96379	-1.19058	0.244712	0.582463	-5.47803	HD
PC.ae.C40.6	-0.138226	1.25486	-1.1844	0.247106	0.582463	-5.44873	HD
SM..OH..C22.2	0.183323	1.80303	1.12475	0.271101	0.628621	-5.53272	HD
SM.C24.1	0.231027	4.81185	1.11708	0.274307	0.628621	-5.58773	HD
Creatinine	-0.0949181	4.65285	-1.09331	0.284408	0.642841	-5.60855	HD
lysoPC.a.C16.0	0.0757345	3.03053	1.06568	0.296487	0.646791	-5.64135	HD
C16.2	-0.148792	-4.38841	-1.06292	0.297713	0.646791	-5.64449	HD
C6.1	0.151259	-4.18944	1.06247	0.297916	0.646791	-5.64422	HD
DOPA	-0.53124	-3.08517	-1.04623	0.305207	0.654015	-5.63193	HD
PC.ae.C40.5	-0.0859467	1.74713	-1.01091	0.321495	0.675892	-5.66645	HD
C2	0.388133	-1.00558	1.00641	0.323609	0.675892	-5.69361	HD
PC.aa.C28.1	0.0751829	0.0510958	0.991688	0.330604	0.681872	-5.6952	HD
lysoPC.a.C18.2	-0.18065	0.0676273	-0.975545	0.338393	0.689319	-5.62178	HD
lysoPC.a.C28.1	0.145564	0.122004	0.952368	0.349791	0.703848	-5.74944	HD
PC.aa.C34.4	-0.201747	-0.382073	-0.928217	0.36194	0.714861	-5.75931	HD
C3.OH	0.142207	-4.73315	0.924314	0.363929	0.714861	-5.69506	HD
lysoPC.a.C26.0	0.276235	0.576419	0.909168	0.371717	0.721569	-5.72583	HD
PC.aa.C36.2	0.142358	5.00115	0.880976	0.386504	0.73513	-5.78504	HD
C12.DC	-0.0754497	-3.70027	-0.878888	0.387614	0.73513	-5.82647	HD
PC.ae.C38.1	0.228917	3.19549	0.868299	0.393275	0.73739	-5.76736	HD
PC.aa.C40.2	0.0935262	1.44454	0.856009	0.399912	0.74141	-5.82309	HD
PC.ae.C42.5	0.0876572	0.811579	0.836521	0.41058	0.746901	-5.79676	HD
SM.C26.0	0.104073	-0.277994	0.8321	0.413025	0.746901	-5.85131	HD
PC.ae.C40.1	-0.0947974	1.39256	-0.825929	0.416454	0.746901	-5.82625	HD
PC.aa.C30.0	0.122245	2.95257	0.793992	0.434478	0.765959	-5.88401	HD
C3.DC..C4.OH.	0.153543	-1.67524	0.781411	0.441707	0.765959	-5.77143	HD
lysoPC.a.C28.0	0.207664	0.239586	0.774135	0.445921	0.765959	-5.74463	HD
PC.ae.C38.5	-0.14461	1.4787	-0.765502	0.450953	0.765959	-5.85738	HD
lysoPC.a.C24.0	0.217229	0.141778	0.757592	0.455593	0.765959	-5.85119	HD
Gln	-0.0510206	6.75098	-0.743606	0.463866	0.765959	-5.72292	HD
PC.ae.C38.0	0.215044	1.25716	0.741674	0.465016	0.765959	-5.90716	HD
C12	-0.0819174	-2.88882	-0.738515	0.466899	0.765959	-5.8619	HD
PC.ae.C44.4	-0.0561845	-0.356064	-0.734073	0.469556	0.765959	-5.79937	HD
SM.C18.0	0.0592358	4.73744	0.726049	0.474376	0.765959	-5.86425	HD
C14.2.OH	0.107316	-4.65508	0.71981	0.478144	0.765959	-5.9036	HD
PC.aa.C24.0	0.257786	-0.059149	0.662045	0.513841	0.815229	-5.88795	HD
Ile	-0.042645	5.11903	-0.649578	0.521735	0.819869	-5.98243	HD
C5.1.DC	-0.0977327	-4.4145	-0.611914	0.545976	0.849868	-5.83221	HD
C3.1	-0.079751	-4.50552	-0.601028	0.553091	0.850999	-5.97293	HD
C10.2	-0.0775837	-4.09702	-0.593811	0.557834	0.850999	-6.01234	HD
PC.aa.C36.4	-0.0898044	4.06262	-0.587235	0.562175	0.850999	-5.97839	HD
PC.aa.C42.5	-0.10527	0.183403	-0.570275	0.573449	0.860173	-6.02603	HD
Spermine	0.0756881	1.1421	0.553967	0.584395	0.868695	-5.97921	HD
PC.aa.C38.3	0.0396639	2.74557	0.53075	0.600153	0.87992	-5.98087	HD
C14.2	0.0972883	-3.81549	0.527153	0.602613	0.87992	-6.01008	HD
PC.aa.C36.6	-0.0904196	-0.82699	-0.51909	0.608144	0.87992	-6.05878	HD
C18	-0.0649074	-2.27451	-0.506259	0.616995	0.87992	-6.04782	HD
PC.aa.C26.0	-0.0446367	0.363402	-0.497037	0.623393	0.87992	-6.00789	HD
PC.ae.C40.4	0.0329873	1.58521	0.493926	0.625558	0.87992	-6.00819	HD
C16.1.OH	0.0975205	-3.06679	0.488595	0.629276	0.87992	-6.04996	HD
alpha.AAA	0.192357	1.39277	0.470421	0.642026	0.884551	-6.08397	HD
PC.ae.C42.2	0.0714434	1.09585	0.45295	0.654389	0.884551	-6.07224	HD
Cit	0.156304	3.48777	0.452804	0.654493	0.884551	-6.07951	HD
C16.1	-0.0989775	-3.39412	-0.4526	0.654638	0.884551	-6.0523	HD
PC.aa.C40.5	-0.102971	1.88229	-0.445921	0.659393	0.884551	-6.08133	HD
PC.aa.C40.4	-0.0542057	2.60041	-0.431216	0.66991	0.887164	-6.0602	HD
PC.ae.C44.6	0.0843232	-0.831444	0.428176	0.672094	0.887164	-5.98914	HD
SM.C24.0	-0.0514586	2.49004	-0.406372	0.687837	0.891667	-6.08152	HD
C18.2	-0.0797329	-4.30142	-0.403091	0.690219	0.891667	-6.0463	HD
PC.aa.C38.0	-0.0650795	1.4365	-0.401029	0.691717	0.891667	-6.08167	HD
PC.aa.C42.0	0.152153	0.244549	0.391888	0.698375	0.89327	-6.08905	HD
PC.ae.C36.4	0.111192	1.38044	0.381013	0.706328	0.896493	-6.07436	HD
PC.aa.C34.1	0.0334274	6.34252	0.360448	0.721461	0.902049	-6.02871	HD
C6..C4.1.DC.	0.0562664	-2.9765	0.360207	0.721639	0.902049	-6.11588	HD
PC.ae.C36.5	-0.0654331	0.439807	-0.349909	0.729261	0.904722	-6.12307	HD
Serotonin	0.119024	-1.90138	0.326805	0.746465	0.919154	-6.12554	HD
PC.aa.C36.5	-0.0518152	1.20366	-0.315138	0.755204	0.921233	-6.13551	HD
PC.aa.C34.2	0.0242074	4.2157	0.301655	0.765345	0.921233	-6.11672	HD
Leu	-0.0238823	5.6278	-0.295989	0.769619	0.921233	-6.09381	HD
PC.aa.C38.6	-0.0662013	3.28487	-0.294842	0.770486	0.921233	-6.14764	HD
C5.M.DC	0.0768487	-3.57414	0.280624	0.781248	0.927381	-6.13296	HD
PC.ae.C42.3	-0.017598	1.13592	-0.271308	0.788324	0.929096	-6.10458	HD
C9	0.0299732	-4.98039	0.254179	0.801382	0.937787	-6.15716	HD
PC.aa.C38.4	-0.054115	4.30735	-0.243145	0.809826	0.938178	-6.16253	HD
C10.1	-0.0612238	-0.434714	-0.23889	0.813087	0.938178	-6.16343	HD
PC.aa.C36.3	0.019348	3.09402	0.207718	0.837088	0.959164	-6.03639	HD
C18.1.OH	-0.0355143	-4.27782	-0.187433	0.852795	0.963239	-6.175	HD
PC.ae.C30.0	0.0107417	0.0986515	0.1867	0.853364	0.963239	-6.17461	HD
PC.ae.C42.1	0.0319322	1.10257	0.180524	0.858159	0.963239	-6.14374	HD
PC.aa.C36.0	0.0358481	1.70318	0.164601	0.870547	0.96677	-6.13763	HD
PC.ae.C30.1	-0.0311602	-1.27678	-0.161425	0.873023	0.96677	-6.17056	HD
C5.OH..C3.DC.M.	0.0173025	-1.93061	0.139384	0.890234	0.979257	-6.08134	HD
C16.2.OH	-0.016047	-3.86099	-0.112598	0.911225	0.986645	-6.1619	HD
PC.ae.C40.3	0.0104108	2.16496	0.107025	0.915601	0.986645	-6.09448	HD
SM..OH..C22.1	-0.0157859	0.756548	-0.0864035	0.931816	0.986645	-6.19073	HD
C12.1	0.0196769	-0.211284	0.0848669	0.933026	0.986645	-6.1893	HD
lysoPC.a.C26.1	-0.0074721	-0.644691	-0.0717458	0.94336	0.986645	-6.1747	HD
PC.ae.C30.2	-0.0215084	-0.842983	-0.0677482	0.946511	0.986645	-6.1158	HD
C18.1	0.0127402	-2.08299	0.0610332	0.951805	0.986645	-6.19063	HD
PC.ae.C38.6	0.00957312	1.93801	0.050414	0.960183	0.986645	-6.08567	HD
PC.aa.C32.0	-0.00784666	5.00075	-0.046317	0.963416	0.986645	-6.14479	HD
Ala	0.00581544	6.44222	0.043342	0.965764	0.986645	-6.14292	HD
Phe	-0.00420029	4.86003	-0.0387477	0.969391	0.986645	-6.19932	HD
C14.1.OH	0.00514827	-4.05636	0.0355993	0.971877	0.986645	-6.19268	HD
PC.aa.C38.5	-0.00497167	3.09473	-0.0320425	0.974686	0.986645	-6.17032	HD
PC.aa.C42.4	0.00173012	0.478604	0.0118164	0.990663	0.996704	-6.19263	HD
PC.ae.C42.4	-0.000248717	0.352195	-0.00217275	0.998283	0.998283	-6.15489	HD
