# Supplementary material for: Integrative Analysis Unveils the Correlation of Aminoacyl-tRNA Biosynthesis Metabolites with the Methylation of the SEPSECS Gene in Huntington’s Disease Brain Tissue
Source: Genes (Basel). 2023 Sep 2;14(9):1752. doi: 10.3390/genes14091752 (PMC10530570; doi:10.3390/genes14091752)
Supplement: Supplementary file 1 [file genes-14-01752-s001.zip › 7-HD-Supple Table 2- Frontal-Metabolites.xlsx]

## Sheet: Sheet1
Huntington’s Disease Metabolomics
ID	logFC	AveExpr	t	P.Value	adj.P.Val	B	Contrast
PC.aa.C38.4	0.299605	4.54716	7.27007	1.68211e-07	2.72502e-05	7.43697	HD
lysoPC.a.C18.2	-0.8473	0.183558	-5.27234	2.11288e-05	0.00148156	2.77844	HD
C18.1.OH	-0.376807	-4.37896	-5.16859	2.74362e-05	0.00148156	2.51993	HD
C2	-1.34829	-0.982932	-4.91101	5.26062e-05	0.0019292	1.86256	HD
SM.C18.1	0.291225	3.90364	4.86212	5.95431e-05	0.0019292	1.72999	HD
t4.OH.Pro	-0.613219	1.4161	-4.66204	9.89197e-05	0.00267083	1.27434	HD
Taurine	0.457652	5.2629	3.86611	0.00074247	0.0155998	-0.659072	HD
SDMA	-0.790133	-0.160579	-3.85143	0.000770359	0.0155998	-0.708686	HD
SM.C24.1	0.374918	4.83721	3.58641	0.00149343	0.026036	-1.35069	HD
SM.C16.0	0.300656	3.32045	3.542	0.00166729	0.026036	-1.47529	HD
PC.ae.C30.2	0.342771	-1.39396	3.49154	0.00188885	0.026036	-1.54152	HD
SM.C18.0	0.287788	4.75769	3.45139	0.00208546	0.026036	-1.68843	HD
PC.ae.C40.3	0.19466	1.72667	3.45064	0.00208931	0.026036	-1.68656	HD
Sarcosine	-0.166435	3.03337	-3.18449	0.0039998	0.0462834	-2.24863	HD
Pro	-0.342899	4.9562	-3.10088	0.00489116	0.0512292	-2.4743	HD
lysoPC.a.C26.1	0.220844	-1.17091	3.08674	0.00505968	0.0512292	-2.50023	HD
C3	-0.853116	-3.31422	-3.05481	0.00546095	0.051469	-2.59367	HD
PC.aa.C32.2	0.461726	1.25391	3.0257	0.00585319	0.051469	-2.60499	HD
Putrescine	-0.323222	1.8046	-3.01273	0.00603649	0.051469	-2.67459	HD
C7.DC	-0.261082	-4.77208	-2.95647	0.00689749	0.0554457	-2.80719	HD
SM..OH..C24.1	0.705743	-1.13246	2.90139	0.00785305	0.0554457	-2.87236	HD
Ser	-0.170259	5.38233	-2.90049	0.00786961	0.0554457	-2.90361	HD
C4	-0.948643	-1.66803	-2.90036	0.00787192	0.0554457	-2.92612	HD
PC.aa.C40.3	0.160349	1.04966	2.80974	0.00972767	0.0656618	-3.12595	HD
PC.aa.C36.4	0.243139	4.59655	2.77455	0.0105544	0.0683927	-3.20839	HD
His	-0.400114	3.91598	-2.68041	0.0131047	0.0816525	-3.40126	HD
C0	-0.444642	2.8483	-2.63618	0.0144938	0.0833318	-3.48489	HD
C5	-0.51883	-2.59442	-2.63226	0.0146231	0.0833318	-3.46854	HD
PC.ae.C32.1	0.175903	2.25925	2.60203	0.0156592	0.0833318	-3.51747	HD
Trp	-0.681035	2.87894	-2.58118	0.0164131	0.0833318	-3.61073	HD
C16.1.OH	0.381299	-3.14228	2.57924	0.0164851	0.0833318	-3.59422	HD
Phe	-0.321803	4.69847	-2.57287	0.016723	0.0833318	-3.62341	HD
lysoPC.a.C24.0	0.308162	-0.358304	2.56172	0.0171477	0.0833318	-3.64969	HD
C10	0.27835	-2.96445	2.54017	0.0179966	0.0833318	-3.65921	HD
PC.aa.C42.4	0.166874	0.267791	2.53999	0.0180038	0.0833318	-3.68414	HD
PC.ae.C42.4	0.167532	-0.100526	2.47971	0.020591	0.0926593	-3.81011	HD
PC.ae.C44.4	0.158378	-0.746566	2.46257	0.0213875	0.0936425	-3.84878	HD
PC.aa.C32.3	0.218209	-0.568694	2.44142	0.0224093	0.0955343	-3.83053	HD
Met	-0.440875	4.01073	-2.41484	0.0237578	0.0986862	-3.94424	HD
Ile	-0.310956	4.89306	-2.36249	0.0266343	0.106115	-4.04947	HD
lysoPC.a.C20.3	-0.298998	-0.156122	-2.34941	0.0274015	0.106115	-4.07515	HD
Lys	-0.25762	4.77487	-2.34757	0.0275113	0.106115	-4.07837	HD
PC.aa.C32.0	0.205177	5.35848	2.29229	0.0309943	0.116769	-4.17766	HD
PC.ae.C40.4	0.105764	1.31408	2.23076	0.0353417	0.127594	-4.25267	HD
Gly	-0.117477	6.03787	-2.22941	0.0354428	0.127594	-4.11548	HD
Tyr	-0.263678	4.48342	-2.20349	0.0374391	0.131851	-4.35542	HD
PC.aa.C40.2	0.211028	0.980816	2.1929	0.0382835	0.131956	-4.37095	HD
C5.1	-0.344511	-3.64681	-2.08284	0.0481346	0.162454	-4.57014	HD
PC.aa.C38.5	0.183854	3.37797	2.06642	0.0497853	0.164596	-4.60721	HD
SM.C24.0	0.224911	2.43572	1.9956	0.0574924	0.186275	-4.72806	HD
PC.aa.C34.1	0.123569	6.34933	1.97503	0.05992	0.190334	-4.65841	HD
Spermine	0.24986	1.46469	1.93405	0.0650284	0.199671	-4.83519	HD
SM.C16.1	0.127558	0.624028	1.93176	0.0653246	0.199671	-4.79	HD
lysoPC.a.C16.0	0.140689	3.03846	1.88806	0.0712118	0.209982	-4.91489	HD
Val	-0.219756	5.38065	-1.88534	0.0715941	0.209982	-4.90754	HD
PC.aa.C36.6	-0.176913	-0.703304	-1.87832	0.0725865	0.209982	-4.86844	HD
SM.C20.2	0.455781	-2.25247	1.86877	0.0739554	0.210189	-4.9467	HD
PC.ae.C42.1	0.0843805	0.570245	1.85361	0.0761743	0.212763	-4.90226	HD
PC.aa.C30.0	0.145243	3.33448	1.81044	0.0828141	0.222477	-5.04175	HD
Thr	-0.165095	5.00269	-1.8094	0.0829805	0.222477	-5.04248	HD
C4.1	0.248313	-3.44016	1.7972	0.0849489	0.222477	-5.06469	HD
PC.ae.C30.1	0.251756	-1.49423	1.79319	0.0856031	0.222477	-5.03883	HD
C5.OH..C3.DC.M.	-0.352094	-2.04589	-1.78764	0.0865187	0.222477	-5.078	HD
C6.1	0.230131	-4.1605	1.73301	0.095975	0.242937	-5.15037	HD
PC.aa.C32.1	0.223035	5.00763	1.72145	0.098085	0.244458	-5.17782	HD
PC.aa.C42.0	0.15524	-0.645497	1.66965	0.108032	0.265169	-5.21496	HD
PC.ae.C38.3	0.104862	1.95743	1.65574	0.110843	0.268009	-5.22438	HD
C12.1	0.176605	-0.364237	1.59	0.124971	0.296726	-5.38681	HD
PC.aa.C38.3	0.0733416	2.84265	1.58378	0.126383	0.296726	-5.39896	HD
lysoPC.a.C20.4	-0.164135	1.69332	-1.53756	0.137286	0.313465	-5.44983	HD
SM.C26.1	0.168287	1.83129	1.53717	0.137383	0.313465	-5.41776	HD
Creatinine	-0.168406	4.5595	-1.52707	0.139865	0.314697	-5.47373	HD
PC.ae.C44.6	0.188192	-1.49584	1.48193	0.151421	0.33603	-5.50908	HD
PC.aa.C40.5	0.0842745	1.96171	1.45098	0.15978	0.344284	-5.57549	HD
C18.2	-0.201512	-4.19954	-1.44323	0.16193	0.344284	-5.4962	HD
C3.1	0.144283	-4.55114	1.44192	0.162296	0.344284	-5.54059	HD
lysoPC.a.C28.0	0.147378	-0.297796	1.43713	0.163641	0.344284	-5.59627	HD
PC.ae.C34.2	0.221805	2.82842	1.42408	0.167346	0.347565	-5.60136	HD
PC.ae.C36.0	0.157409	1.4326	1.37472	0.181967	0.373148	-5.6782	HD
PC.ae.C34.1	0.17262	4.29455	1.35996	0.186528	0.377691	-5.69946	HD
lysoPC.a.C16.1	-0.1212	1.03427	-1.35258	0.188846	0.377691	-5.71068	HD
C18	-0.12981	-2.22678	-1.33559	0.194259	0.383781	-5.73209	HD
C12.DC	0.239399	-3.75231	1.28494	0.211123	0.412072	-5.79669	HD
PC.aa.C42.2	0.0879154	1.0591	1.27619	0.214148	0.413	-5.80188	HD
C12	0.143673	-2.89269	1.25915	0.220131	0.419543	-5.83147	HD
PC.aa.C26.0	0.128068	0.078484	1.22911	0.230991	0.426071	-5.84838	HD
C3.DC..C4.OH.	-0.139047	-2.0205	-1.22857	0.231191	0.426071	-5.83373	HD
PC.ae.C36.1	0.152438	4.45343	1.22787	0.231446	0.426071	-5.86344	HD
lysoPC.a.C17.0	-0.12414	-1.26636	-1.2088	0.238558	0.43423	-5.81671	HD
C5.DC..C6.OH.	-0.152953	-3.77251	-1.19015	0.24567	0.440587	-5.86327	HD
lysoPC.a.C26.0	0.188297	-0.0411827	1.18545	0.24749	0.440587	-5.9122	HD
SM..OH..C22.2	0.118859	1.78232	1.17773	0.250494	0.441088	-5.86012	HD
C10.1	0.221768	-0.57171	1.15806	0.258278	0.449903	-5.9446	HD
Leu	-0.14397	5.38092	-1.10693	0.279339	0.478792	-6.0038	HD
PC.ae.C36.2	0.103444	2.86934	1.10355	0.280773	0.478792	-5.98262	HD
PC.aa.C40.6	0.0962537	3.33119	1.08701	0.287872	0.485784	-6.01863	HD
alpha.AAA	0.648684	0.549289	1.07429	0.293414	0.490031	-5.99812	HD
PC.aa.C34.4	-0.0688055	-0.0749858	-1.0386	0.309379	0.506642	-6.06725	HD
C10.2	0.108952	-4.0699	1.03809	0.309614	0.506642	-6.07468	HD
C14.1.OH	-0.0903299	-4.39169	-1.02215	0.316942	0.508598	-6.08985	HD
PC.ae.C42.0	-0.0603824	0.289273	-1.02183	0.317089	0.508598	-6.07679	HD
PC.ae.C38.5	-0.0636672	1.48169	-1.01069	0.322283	0.510132	-6.10033	HD
C5.M.DC	0.303237	-3.63043	1.00631	0.324343	0.510132	-6.10517	HD
C14.2.OH	0.0674961	-4.90725	0.964123	0.344635	0.536836	-6.08211	HD
PC.ae.C34.3	0.0886198	-0.0128985	0.949009	0.352111	0.543256	-6.1025	HD
C16.OH	0.113904	-4.9892	0.908283	0.372794	0.565373	-6.15811	HD
Orn	-0.322523	1.15812	-0.907063	0.373425	0.565373	-6.10031	HD
PC.aa.C24.0	0.130227	-0.575949	0.895144	0.379634	0.569451	-6.20629	HD
PC.aa.C42.1	0.0511292	-0.0771045	0.864288	0.396018	0.588578	-6.22613	HD
PC.ae.C44.5	-0.0734506	-0.246548	-0.855298	0.400876	0.590382	-6.24694	HD
PC.ae.C40.6	-0.0365287	1.05673	-0.829538	0.415006	0.601256	-6.24572	HD
Asp	0.0983125	5.09169	0.828318	0.415683	0.601256	-6.26552	HD
PC.aa.C40.4	0.0870541	2.60479	0.808712	0.426656	0.611666	-6.27178	HD
C14	0.132061	-2.11066	0.789504	0.437578	0.621821	-6.29669	HD
C16.2	0.091273	-4.46455	0.758188	0.455747	0.632632	-6.31344	HD
PC.ae.C32.2	0.0607922	0.227992	0.757232	0.456309	0.632632	-6.22856	HD
PC.ae.C44.3	0.0485582	-0.455773	0.756226	0.456901	0.632632	-6.32301	HD
Ala	-0.0864113	6.25652	-0.740535	0.466186	0.640018	-6.33647	HD
lysoPC.a.C18.1	-0.0691849	3.3595	-0.717428	0.480062	0.653529	-6.31718	HD
Cit	0.287717	2.84257	0.701582	0.489713	0.661113	-6.34422	HD
PC.ae.C38.2	0.041912	1.85219	0.668938	0.509943	0.682734	-6.38759	HD
H1	0.0354416	6.31104	0.640856	0.527712	0.695035	-6.33324	HD
H1	0.0354416	6.31104	0.640856	0.527712	0.695035	-6.33324	HD
PC.ae.C42.3	0.0490587	0.901178	0.612836	0.545771	0.713023	-6.42188	HD
PC.ae.C40.1	-0.0360707	1.08149	-0.580216	0.567198	0.729155	-6.4415	HD
C14.2	0.065374	-4.48553	0.578994	0.568009	0.729155	-6.4392	HD
PC.aa.C38.6	0.0348309	3.92432	0.563968	0.578029	0.729155	-6.44326	HD
PC.aa.C42.6	0.0313294	-0.254509	0.560966	0.58004	0.729155	-6.41338	HD
PC.ae.C42.5	0.0231701	0.520499	0.559762	0.580849	0.729155	-6.41824	HD
PC.aa.C36.5	-0.0377903	1.32483	-0.553405	0.585124	0.729155	-6.45112	HD
PC.aa.C34.3	-0.0540279	1.25201	-0.523641	0.605349	0.748599	-6.42826	HD
PC.ae.C36.3	0.0487031	2.28309	0.481785	0.63434	0.778508	-6.44931	HD
PC.ae.C38.1	0.0415	2.44075	0.468535	0.643646	0.78106	-6.47064	HD
PC.ae.C38.6	0.0289246	1.24891	0.465109	0.646062	0.78106	-6.49945	HD
lysoPC.a.C28.1	0.0320506	-0.4443	0.442293	0.662252	0.794703	-6.50105	HD
C9	-0.0345828	-4.97464	-0.433675	0.668413	0.796198	-6.4723	HD
PC.aa.C28.1	0.0307946	-0.28569	0.415891	0.681199	0.805505	-6.52196	HD
PC.aa.C38.0	-0.0164013	0.949213	-0.349496	0.729777	0.856695	-6.53679	HD
SM.C26.0	-0.0455881	-0.689119	-0.337973	0.738333	0.857504	-6.55118	HD
PC.aa.C40.1	-0.0153031	-0.201504	-0.33432	0.741053	0.857504	-6.52366	HD
PC.ae.C38.4	0.0150097	1.74644	0.322149	0.75014	0.861863	-6.55656	HD
C6..C4.1.DC.	0.0437233	-2.97241	0.307382	0.761214	0.868428	-6.56425	HD
SM..OH..C14.1	0.0327187	-0.556547	0.298198	0.768128	0.870187	-6.38435	HD
C14.1	-0.0165442	-3.99083	-0.275094	0.785607	0.879975	-6.38075	HD
C16	-0.0318473	-1.81568	-0.272428	0.787632	0.879975	-6.5219	HD
PC.ae.C36.5	-0.0202078	0.60678	-0.241561	0.81118	0.900077	-6.58076	HD
SM..OH..C16.1	-0.0201642	1.02655	-0.212076	0.833845	0.918723	-6.58452	HD
C16.1	-0.0332183	-3.32004	-0.204975	0.839327	0.918723	-6.59239	HD
lysoPC.a.C18.0	-0.0181805	1.48525	-0.150484	0.881645	0.957222	-6.59967	HD
PC.aa.C34.2	-0.0168017	4.40973	-0.144501	0.886316	0.957222	-6.5081	HD
PC.aa.C36.0	0.0111219	1.35833	0.133412	0.894984	0.960181	-6.52429	HD
PC.aa.C36.3	-0.0104032	3.40257	-0.106814	0.915828	0.97608	-6.52255	HD
C5.1.DC	0.0223062	-4.39178	0.0937874	0.92606	0.97988	-6.59513	HD
C16.2.OH	0.00919854	-3.78702	0.0850616	0.932921	0.97988	-6.55409	HD
PC.ae.C42.2	0.0054507	0.562571	0.0791919	0.937539	0.97988	-6.55955	HD
C18.1	-0.00881901	-2.01192	-0.0641728	0.949366	0.981747	-6.60815	HD
PC.ae.C34.0	0.00624795	2.18609	0.0615334	0.951446	0.981747	-6.60881	HD
PC.ae.C30.0	-0.00440637	-0.00681289	-0.0439568	0.965304	0.987172	-6.60431	HD
PC.aa.C36.2	-0.00532556	4.96269	-0.03941	0.968891	0.987172	-6.6102	HD
PC.ae.C38.0	-0.00135225	0.76209	-0.0235553	0.981403	0.99367	-6.5991	HD
PC.ae.C36.4	0.000125334	1.5198	0.0017902	0.998586	0.999983	-6.6118	HD
Gln	-4.54732e-07	6.8581	-2.1947e-05	0.999983	0.999983	-6.60146	HD
