# Supplementary material for: Integrative Analysis Unveils the Correlation of Aminoacyl-tRNA Biosynthesis Metabolites with the Methylation of the SEPSECS Gene in Huntington’s Disease Brain Tissue
Source: Genes (Basel). 2023 Sep 2;14(9):1752. doi: 10.3390/genes14091752 (PMC10530570; doi:10.3390/genes14091752)
Supplement: Supplementary file 1 [file genes-14-01752-s001.zip › 8-HD-Supple Table 3- EPIC-Enrichment of genomic region.xlsx]

## Sheet: Sheet1
Huntington’s Disease EPIC Analysis
Contrast	Category	Type	OR	Lo	Hi	P	Q
HD	hg19_genes_promoters	All	0.64402	0.609239	0.680441	1.22161e-61	5.03912e-61
HD	hg19_genes_promoters	Hyper-	1.15669	0.949089	1.40157	0.140812	0.193616
HD	hg19_genes_promoters	Hypo-	0.617031	0.582211	0.653515	1.58109e-68	7.45372e-68
HD	hg19_genes_1to5kb	All	0.81514	0.772844	0.859312	7.64432e-15	2.10219e-14
HD	hg19_genes_1to5kb	Hyper-	1.03189	0.833067	1.26839	0.751564	0.788962
HD	hg19_genes_1to5kb	Hypo-	0.803045	0.759996	0.848065	6.19319e-16	1.85796e-15
HD	hg19_cpg_shores	All	0.393839	0.368369	0.420685	2.37052e-218	1.30378e-217
HD	hg19_cpg_shores	Hyper-	1.3123	1.0865	1.57728	0.00408981	0.00613471
HD	hg19_cpg_shores	Hypo-	0.349488	0.325107	0.375305	1.53061e-247	1.68367e-246
HD	hg19_genes_intergenic	All	1.00873	0.96746	1.05152	0.679431	0.747374
HD	hg19_genes_intergenic	Hyper-	0.973485	0.811265	1.16328	0.788962	0.788962
HD	hg19_genes_intergenic	Hypo-	1.01084	0.968336	1.05497	0.623853	0.709902
HD	hg19_cpg_inter	All	2.7079	2.58454	2.83809	0	0
HD	hg19_cpg_inter	Hyper-	1.02632	0.874428	1.20669	0.778877	0.788962
HD	hg19_cpg_inter	Hypo-	2.91693	2.77714	3.06499	0	0
HD	hg19_genes_introns	All	1.25921	1.21409	1.306	1.27437e-35	4.20544e-35
HD	hg19_genes_introns	Hyper-	1.09581	0.938184	1.28022	0.243861	0.321897
HD	hg19_genes_introns	Hypo-	1.26918	1.22241	1.31775	5.26182e-36	1.92934e-35
HD	hg19_genes_exons	All	0.833569	0.789134	0.880038	1.87805e-11	4.1317e-11
HD	hg19_genes_exons	Hyper-	0.729084	0.565433	0.928528	0.00872679	0.012521
HD	hg19_genes_exons	Hypo-	0.840153	0.794231	0.888232	3.71238e-10	7.65679e-10
HD	hg19_genes_3UTRs	All	1.22815	1.11917	1.34523	1.71941e-05	3.15226e-05
HD	hg19_genes_3UTRs	Hyper-	0.790318	0.465342	1.2594	0.390701	0.460469
HD	hg19_genes_3UTRs	Hypo-	1.25432	1.14095	1.37621	3.22085e-06	6.25225e-06
HD	hg19_genes_5UTRs	All	0.667254	0.59456	0.746568	6.62927e-14	1.68281e-13
HD	hg19_genes_5UTRs	Hyper-	0.766151	0.464751	1.1935	0.269689	0.342298
HD	hg19_genes_5UTRs	Hypo-	0.661867	0.587441	0.743289	1.22487e-13	2.8872e-13
HD	hg19_cpg_islands	All	0.256387	0.231138	0.283713	7.93259e-238	5.23551e-237
HD	hg19_cpg_islands	Hyper-	0.628532	0.461317	0.839361	0.00097199	0.00152741
HD	hg19_cpg_islands	Hypo-	0.236117	0.211257	0.26314	6.52129e-242	5.38007e-241
HD	hg19_cpg_shelves	All	0.877619	0.816581	0.942201	0.000260287	0.000452077
HD	hg19_cpg_shelves	Hyper-	0.853796	0.616182	1.15657	0.347457	0.424669
HD	hg19_cpg_shelves	Hypo-	0.879244	0.816429	0.94581	0.000450557	0.00074342
