# Supplementary material for: Integrative Analysis Unveils the Correlation of Aminoacyl-tRNA Biosynthesis Metabolites with the Methylation of the SEPSECS Gene in Huntington’s Disease Brain Tissue
Source: Genes (Basel). 2023 Sep 2;14(9):1752. doi: 10.3390/genes14091752 (PMC10530570; doi:10.3390/genes14091752)
Supplement: Supplementary file 1 [file genes-14-01752-s001.zip › 9-HD-Supple Table 4- EPIC-DMCs.xlsx]

## Sheet: Sheet1
Huntington’s Disease EPIC Analysis
ID	Chr	Pos	logFC	AveExpr	t	P.Value	adj.P.Val	B	Contrast
cg17214100	chr8	133797414	-0.886205	1.30437	-8.52981	1.29829e-08	0.00919687	9.16598	HD
cg21114836	chr7	25610229	-0.791816	3.44124	-7.4874	1.23215e-07	0.0309235	7.28076	HD
cg11513962	chr18	50278453	-0.66022	4.10797	-7.21821	2.25538e-07	0.0309235	6.76451	HD
cg03437106	chr1	225696324	-1.11628	-0.332754	-7.18419	2.43613e-07	0.0309235	6.69841	HD
cg12653894	chr7	20263036	-0.669674	3.02699	-6.99734	3.73008e-07	0.0309235	6.33204	HD
cg20901257	chr10	35326222	-0.759578	3.50783	-6.92058	4.44933e-07	0.0309235	6.17989	HD
cg16243402	chr6	154359558	-0.833306	1.42023	-6.87286	4.96667e-07	0.0309235	6.08482	HD
cg02921735	chr5	119866103	-0.716124	3.37123	-6.83226	5.45519e-07	0.0309235	6.00364	HD
cg15938442	chr14	100497329	-0.811365	1.66568	-6.78296	6.11498e-07	0.0309235	5.90474	HD
cg16496450	chr8	121549480	-0.695385	3.01776	-6.71754	7.11886e-07	0.0309235	5.77289	HD
cg02974898	chr1	23105600	-0.643693	-0.26822	-6.71591	7.14586e-07	0.0309235	5.7696	HD
cg04689698	chr1	32167458	-0.99155	-1.04019	-6.62934	8.7453e-07	0.0309235	5.59407	HD
cg03309025	chr3	144900881	-0.912331	3.00591	-6.62214	8.89364e-07	0.0309235	5.57943	HD
cg04769423	chr14	21405556	-0.530254	3.09785	-6.60317	9.29741e-07	0.0309235	5.54079	HD
cg22265078	chr13	47162507	-0.994117	2.74456	-6.59104	9.56551e-07	0.0309235	5.51604	HD
cg11406453	chr1	101602562	-0.900551	-1.8901	-6.58966	9.59648e-07	0.0309235	5.51323	HD
cg06126727	chr12	19354598	-0.5793	3.20871	-6.5582	1.0331e-06	0.0309235	5.44898	HD
cg14982506	chr10	24832948	-0.66635	3.56121	-6.51959	1.13122e-06	0.0309235	5.36988	HD
cg00403661	chr6	127640033	-0.77473	2.95744	-6.51531	1.14264e-06	0.0309235	5.36112	HD
cg01417946	chr1	117463953	-0.760604	2.67211	-6.48377	1.2307e-06	0.0309235	5.29634	HD
cg06605063	chr13	75345809	-0.669724	4.06662	-6.48007	1.2415e-06	0.0309235	5.28871	HD
cg02706742	chr1	153505905	-1.1053	-3.19791	-6.46164	1.29662e-06	0.0309235	5.25078	HD
cg11541225	chr19	56954106	-0.813263	3.14715	-6.45723	1.31017e-06	0.0309235	5.2417	HD
cg10244976	chr16	1014818	-0.702551	-0.998313	-6.44286	1.35538e-06	0.0309235	5.21207	HD
cg15935247	chr17	56606842	-0.712792	-1.5963	-6.44037	1.36336e-06	0.0309235	5.20693	HD
cg13552681	chr14	47813192	-1.13937	0.329046	-6.40341	1.48781e-06	0.0309235	5.13058	HD
cg02488942	chr2	105480687	-0.653538	-2.06575	-6.3846	1.55553e-06	0.0309235	5.09165	HD
cg20770936	chr3	117411247	-0.605461	4.27696	-6.38227	1.56412e-06	0.0309235	5.08683	HD
cg09085411	chr12	132907284	-1.04099	1.88481	-6.32789	1.77937e-06	0.0309235	4.97396	HD
cg20046743	chr13	25727853	-0.703445	-0.915745	-6.30159	1.89413e-06	0.0309235	4.9192	HD
cg14300418	chr11	50236153	-0.796303	2.3841	-6.2981	1.90991e-06	0.0309235	4.91193	HD
cg18165914	chr11	113577118	-0.580786	-0.120476	-6.27829	2.00203e-06	0.0309235	4.87063	HD
cg03591606	chr8	1649522	-1.11882	-2.7088	-6.27488	2.01837e-06	0.0309235	4.8635	HD
cg17844690	chr2	101550521	-0.749969	2.54679	-6.26368	2.07291e-06	0.0309235	4.84012	HD
cg05779818	chr2	20514510	-0.654568	3.39884	-6.2597	2.09263e-06	0.0309235	4.83181	HD
cg03404502	chr13	99911826	-1.04266	3.14156	-6.23813	2.20304e-06	0.0309235	4.7867	HD
cg06859734	chr10	33617564	-0.541384	3.93157	-6.23239	2.23338e-06	0.0309235	4.7747	HD
cg07463167	chr14	50996091	-0.87782	1.75444	-6.22941	2.24932e-06	0.0309235	4.76845	HD
cg10164186	chr1	71533501	-1.00149	2.47528	-6.22871	2.2531e-06	0.0309235	4.76698	HD
cg21529827	chr7	22392634	-0.875195	2.03987	-6.22828	2.25539e-06	0.0309235	4.76609	HD
cg18733925	chr7	73602823	-0.607331	3.33675	-6.21853	2.30848e-06	0.0309235	4.74566	HD
cg14415559	chr20	52836060	-0.864479	2.05145	-6.2127	2.34083e-06	0.0309235	4.73344	HD
cg20576989	chr4	86313531	-0.601065	3.94262	-6.19298	2.45371e-06	0.0309235	4.69208	HD
cg05297929	chr13	107628560	-0.617377	4.38049	-6.17602	2.55528e-06	0.0309235	4.65644	HD
cg12157852	chr9	74997863	-0.748636	0.662016	-6.17217	2.57887e-06	0.0309235	4.64837	HD
cg09470907	chr6	29893168	1.85094	1.52047	6.1664	2.61473e-06	0.0309235	4.63623	HD
cg00798167	chr16	72142129	-0.673981	3.45278	-6.14599	2.74566e-06	0.0309235	4.59328	HD
cg08413196	chr15	57946501	-0.460101	4.06479	-6.13986	2.78625e-06	0.0309235	4.58037	HD
cg08418508	chr5	159830462	-0.603245	3.24176	-6.13511	2.81816e-06	0.0309235	4.57036	HD
cg22934200	chr2	61407270	-0.631657	-0.512663	-6.13102	2.84586e-06	0.0309235	4.56175	HD
cg03321196	chr12	32192489	-0.830941	-0.17754	-6.12983	2.85404e-06	0.0309235	4.55923	HD
cg19208718	chr1	190233978	-0.564945	3.9241	-6.12201	2.90799e-06	0.0309235	4.54276	HD
cg22882201	chr9	139685724	0.771417	-4.37869	6.11151	2.98219e-06	0.0309235	4.52059	HD
cg22747531	chr5	82308988	-0.680027	3.06062	-6.11064	2.98843e-06	0.0309235	4.51875	HD
cg16650125	chr4	100494868	-0.598608	4.31659	-6.11004	2.9927e-06	0.0309235	4.51749	HD
cg16141839	chr8	21786056	-0.903799	2.45632	-6.1055	3.02547e-06	0.0309235	4.50791	HD
cg06014765	chr9	86045363	-0.760057	3.26776	-6.105	3.02909e-06	0.0309235	4.50686	HD
cg10406360	chr10	134529052	-0.519803	0.0237166	-6.09441	3.10705e-06	0.0309235	4.48449	HD
cg02534444	chr8	130906716	-0.579674	3.87446	-6.09062	3.1355e-06	0.0309235	4.47647	HD
cg17080740	chr1	153601878	-0.604591	0.118867	-6.08625	3.16853e-06	0.0309235	4.46724	HD
cg19762178	chr4	39094370	-0.611783	3.73194	-6.08535	3.17538e-06	0.0309235	4.46534	HD
cg05324590	chr14	92310168	-0.949205	2.11733	-6.07872	3.22636e-06	0.0309235	4.45132	HD
cg08998414	chr7	129483134	-0.648636	2.79146	-6.07339	3.26795e-06	0.0309235	4.44004	HD
cg23483562	chr13	41302006	-0.520614	3.54705	-6.07202	3.27872e-06	0.0309235	4.43714	HD
cg09784342	chr9	81744964	0.786835	-2.54111	6.06399	3.34259e-06	0.0309235	4.42015	HD
cg19427807	chr5	114938640	-0.832305	2.56837	-6.06014	3.3737e-06	0.0309235	4.41199	HD
cg00833747	chr19	45549390	-0.612327	-0.692159	-6.05786	3.39221e-06	0.0309235	4.40717	HD
cg26570804	chr1	6352357	-0.802723	0.938433	-6.05277	3.43399e-06	0.0309235	4.39639	HD
cg10411510	chr7	17337427	-0.732817	0.995214	-6.05055	3.45241e-06	0.0309235	4.39168	HD
cg14066626	chr16	67030468	-0.681716	-1.76399	-6.04919	3.46366e-06	0.0309235	4.38881	HD
cg01726273	chr2	70360150	-0.788663	-1.44659	-6.0466	3.48531e-06	0.0309235	4.38332	HD
cg19177422	chr18	20226635	-0.768656	3.07672	-6.03537	3.5808e-06	0.0309235	4.3595	HD
cg13535449	chr18	55644287	-0.608806	3.80314	-6.03331	3.59859e-06	0.0309235	4.35513	HD
cg06910290	chr3	58372856	-0.634675	-0.0434903	-6.02537	3.66802e-06	0.0309235	4.33829	HD
cg22084647	chr11	86282250	-0.667628	3.82846	-6.02282	3.6906e-06	0.0309235	4.33288	HD
cg20237890	chr4	164732079	-0.649536	3.66837	-6.02246	3.69387e-06	0.0309235	4.3321	HD
cg04639988	chr19	8427029	-0.660905	-2.19314	-6.01113	3.79606e-06	0.0309235	4.30804	HD
cg01759026	chr14	90178213	-0.686263	2.1339	-6.00769	3.82759e-06	0.0309235	4.30075	HD
cg24602838	chr3	39527173	-0.697726	0.565577	-5.99033	3.99124e-06	0.0309235	4.26383	HD
cg14799129	chr3	106544852	-0.795138	2.33415	-5.98121	4.08e-06	0.0309235	4.24443	HD
cg11541587	chr18	34533108	-0.826257	3.45959	-5.97969	4.095e-06	0.0309235	4.24119	HD
cg22843026	chr6	124602497	-0.546015	3.79212	-5.97965	4.09535e-06	0.0309235	4.24112	HD
cg17625635	chr17	75116390	0.791412	2.88422	5.97469	4.1447e-06	0.0309235	4.23055	HD
cg15443378	chr14	104733813	-0.631231	3.5062	-5.96768	4.21536e-06	0.0309235	4.21563	HD
cg02947772	chr5	103110706	-0.547758	3.63718	-5.9646	4.24685e-06	0.0309235	4.20906	HD
cg06636431	chr13	53813839	-0.632949	3.95861	-5.96344	4.25877e-06	0.0309235	4.20659	HD
cg00159230	chr13	64732920	-0.675858	3.54136	-5.9589	4.30569e-06	0.0309235	4.19692	HD
cg07632939	chr12	109897150	-0.644346	-0.101699	-5.9585	4.30989e-06	0.0309235	4.19606	HD
cg08943895	chr14	50146187	-0.678742	2.60207	-5.95749	4.3204e-06	0.0309235	4.19391	HD
cg04261937	chr4	185450622	-0.942936	1.45491	-5.95496	4.34684e-06	0.0309235	4.18853	HD
cg12869362	chr22	21369411	-0.58485	-3.08173	-5.95141	4.38429e-06	0.0309235	4.18095	HD
cg19083491	chr10	27340382	-0.782474	3.16026	-5.95017	4.39742e-06	0.0309235	4.17831	HD
cg27596715	chr7	78401529	-0.704986	3.22343	-5.94948	4.40479e-06	0.0309235	4.17684	HD
cg01929407	chr18	30105977	-0.628332	3.12561	-5.94341	4.4698e-06	0.0309235	4.1639	HD
cg24450692	chr17	56606528	-0.692425	-1.10444	-5.93067	4.60965e-06	0.0309235	4.1367	HD
cg21485602	chr1	63720946	-0.81506	2.18235	-5.92972	4.62017e-06	0.0309235	4.13469	HD
cg02611479	chr7	3603392	-0.750776	1.78506	-5.92734	4.64688e-06	0.0309235	4.1296	HD
cg00387738	chr9	72401208	-0.584329	3.54007	-5.92451	4.67882e-06	0.0309235	4.12355	HD
cg25829942	chr12	97471719	-0.570727	3.9815	-5.92363	4.68872e-06	0.0309235	4.12168	HD
cg02800607	chr10	100991959	-0.747424	-2.90252	-5.91404	4.79875e-06	0.0309235	4.10119	HD
cg04800555	chr15	68406543	-1.0581	2.68129	-5.91319	4.80864e-06	0.0309235	4.09938	HD
cg03763457	chr1	158070317	-0.682954	3.11586	-5.90766	4.87342e-06	0.0309235	4.08755	HD
cg14099387	chr5	154216755	-0.797711	2.55108	-5.90565	4.89728e-06	0.0309235	4.08324	HD
cg15758896	chr6	157519787	-0.513409	-0.580799	-5.90428	4.91347e-06	0.0309235	4.08032	HD
cg25969318	chr7	123600027	-0.712034	3.96354	-5.89891	4.97774e-06	0.0309235	4.06884	HD
cg08371532	chr5	172982357	-0.619892	-0.758052	-5.89854	4.98227e-06	0.0309235	4.06804	HD
cg06261400	chr10	131744476	-0.89788	2.24713	-5.89744	4.99552e-06	0.0309235	4.06569	HD
cg14297991	chr14	97014011	-0.558073	3.64071	-5.89338	5.0449e-06	0.0309235	4.057	HD
cg00105080	chr15	99277733	-0.957963	2.20173	-5.89309	5.0484e-06	0.0309235	4.05639	HD
cg23791672	chr11	83167314	-0.796157	0.552431	-5.88999	5.08646e-06	0.0309235	4.04975	HD
cg03807888	chr3	8580619	-0.589503	3.99684	-5.87984	5.21302e-06	0.0309235	4.02803	HD
cg26740375	chr15	51878628	-0.646547	2.30618	-5.8747	5.27838e-06	0.0309235	4.01702	HD
cg15973546	chr10	104429532	-0.494093	-0.212342	-5.87098	5.32624e-06	0.0309235	4.00904	HD
cg25275452	chr10	1175755	-0.552063	3.5407	-5.86821	5.36209e-06	0.0309235	4.00311	HD
cg18106045	chr6	53262969	-0.95115	2.25686	-5.86733	5.37357e-06	0.0309235	4.00121	HD
cg08708389	chr6	138061806	-0.750696	3.00878	-5.8665	5.38436e-06	0.0309235	3.99944	HD
cg10106639	chr2	66926669	-1.02102	1.87425	-5.86615	5.38889e-06	0.0309235	3.9987	HD
cg26055718	chr10	65125687	-0.75894	1.50772	-5.85847	5.49025e-06	0.0309235	3.98222	HD
cg00472411	chr18	31253813	-0.712072	3.36532	-5.84936	5.61289e-06	0.0309235	3.96269	HD
cg06047629	chr8	130249753	-0.796194	2.18897	-5.84616	5.65667e-06	0.0309235	3.95581	HD
cg12876349	chr13	20532681	-1.0784	-4.49242	-5.84389	5.6878e-06	0.0309235	3.95096	HD
cg14931396	chr10	88426487	-0.786223	1.23145	-5.83446	5.81946e-06	0.0309235	3.93072	HD
cg00556627	chr2	201187003	-0.658111	0.645215	-5.8295	5.89005e-06	0.0309235	3.92005	HD
cg09976979	chr18	54605833	-0.580594	3.89317	-5.82743	5.91968e-06	0.0309235	3.91561	HD
cg18792689	chr1	109254098	-1.16067	2.62254	-5.82741	5.91992e-06	0.0309235	3.91558	HD
cg19511263	chr1	206327075	-0.586537	3.35464	-5.82562	5.94577e-06	0.0309235	3.91172	HD
cg05357137	chr10	28527770	-0.634756	3.76876	-5.82215	5.996e-06	0.0309235	3.90428	HD
cg08194369	chr2	202564914	-0.71521	1.32529	-5.81886	6.04416e-06	0.0309235	3.8972	HD
cg06334689	chr16	30018720	5.36847	-1.31804	5.81371	6.12033e-06	0.0309235	3.88612	HD
cg05508408	chr13	114138019	-0.645953	0.745467	-5.81051	6.16797e-06	0.0309235	3.87926	HD
cg08436419	chr2	234296834	-0.618333	-1.56415	-5.81036	6.17028e-06	0.0309235	3.87892	HD
cg14242526	chr7	107948864	-0.656121	4.00346	-5.80821	6.20264e-06	0.0309235	3.87429	HD
cg23527183	chr10	95253833	-0.913051	2.41039	-5.79899	6.34315e-06	0.0309235	3.85447	HD
cg08595782	chr16	88096995	-0.677251	-0.388566	-5.79749	6.36632e-06	0.0309235	3.85124	HD
cg16354717	chr7	81739279	-0.62601	3.11489	-5.79749	6.3664e-06	0.0309235	3.85123	HD
cg21916555	chr4	164061823	-0.748361	2.82112	-5.79705	6.37315e-06	0.0309235	3.85029	HD
cg09414827	chr7	134832671	-0.670441	-0.276704	-5.79255	6.44317e-06	0.0309235	3.84062	HD
cg17242574	chr6	29625991	-0.637412	0.500468	-5.78896	6.49971e-06	0.0309235	3.83288	HD
cg03426940	chr11	36407423	-0.529796	0.839478	-5.78792	6.5162e-06	0.0309235	3.83064	HD
cg00896578	chr14	38083827	-0.604535	4.01264	-5.786	6.54668e-06	0.0309235	3.82651	HD
cg19523639	chr5	107703792	-0.710029	2.79581	-5.78489	6.56441e-06	0.0309235	3.82411	HD
cg27107110	chr18	13619690	-0.739218	1.50641	-5.78426	6.57447e-06	0.0309235	3.82276	HD
cg24657503	chr11	63687154	-0.75081	-1.56014	-5.7798	6.64622e-06	0.0309235	3.81315	HD
cg24407907	chr8	138116159	-0.707444	3.44904	-5.77716	6.68902e-06	0.0309235	3.80746	HD
cg21737306	chr3	132005121	-0.847254	1.71231	-5.7767	6.69652e-06	0.0309235	3.80647	HD
cg24128226	chr2	55329326	-0.828857	2.03165	-5.77218	6.77047e-06	0.0309235	3.79674	HD
cg23852964	chr10	100247483	-0.74939	3.6022	-5.77154	6.78115e-06	0.0309235	3.79535	HD
cg17138594	chr4	122071335	-1.01359	2.25497	-5.76907	6.82198e-06	0.0309235	3.79003	HD
cg01193159	chr1	171939206	-1.01463	1.81437	-5.76861	6.8296e-06	0.0309235	3.78904	HD
cg21963023	chr5	24732447	-0.644799	2.37439	-5.75782	7.01141e-06	0.0309235	3.76577	HD
cg02093477	chr12	120995778	-0.714329	2.67398	-5.75768	7.01372e-06	0.0309235	3.76548	HD
cg18729133	chr13	20132943	-0.653911	3.27855	-5.75547	7.05158e-06	0.0309235	3.76071	HD
cg06094512	chr6	108381555	-0.636499	3.4004	-5.75412	7.07484e-06	0.0309235	3.75779	HD
cg17673914	chr9	79333109	-0.849997	0.0617095	-5.7513	7.12355e-06	0.0309235	3.75172	HD
cg03764900	chr3	15286740	-0.705982	2.26493	-5.74763	7.18747e-06	0.0309235	3.7438	HD
cg24289966	chr1	15272291	-0.548542	-1.20266	-5.74138	7.29775e-06	0.0309235	3.73031	HD
cg18479241	chr3	177221418	-0.791494	3.52674	-5.74054	7.31283e-06	0.0309235	3.72848	HD
cg07354850	chr11	108596614	-0.734174	2.8993	-5.73987	7.32463e-06	0.0309235	3.72705	HD
cg14229516	chr15	48567756	-0.542484	4.01894	-5.73583	7.3972e-06	0.0309235	3.71831	HD
cg12263409	chr11	134517449	0.45052	0.418431	5.7357	7.39951e-06	0.0309235	3.71804	HD
cg03053370	chr6	121543553	-0.869058	2.33425	-5.73328	7.44325e-06	0.0309235	3.71282	HD
cg13868001	chr13	65297897	-0.802639	-0.969365	-5.73144	7.47666e-06	0.0309235	3.70885	HD
cg04296137	chr6	140212757	-0.709324	3.16737	-5.72626	7.57178e-06	0.0309235	3.69764	HD
cg18012213	chr3	66904451	-0.602485	3.57488	-5.72415	7.61079e-06	0.0309235	3.69309	HD
cg22311408	chr4	82379898	-0.784469	-0.0214593	-5.72002	7.68776e-06	0.0309235	3.68417	HD
cg18833779	chr9	21653628	-0.835611	2.32827	-5.71798	7.7261e-06	0.0309235	3.67976	HD
cg01369276	chr17	67312371	-0.489952	3.6585	-5.71599	7.76371e-06	0.0309235	3.67545	HD
cg19503307	chr5	123933213	-0.607324	0.528637	-5.71516	7.77951e-06	0.0309235	3.67365	HD
cg13272108	chr20	2634697	0.747514	-0.841205	5.70786	7.91922e-06	0.0309235	3.65787	HD
cg01775781	chr11	16419252	-0.821147	1.73787	-5.70783	7.91986e-06	0.0309235	3.6578	HD
cg17677381	chr7	84752385	-0.587641	3.71719	-5.70388	7.99659e-06	0.0309235	3.64925	HD
cg08786470	chr9	14785113	-0.903574	3.35999	-5.69878	8.09661e-06	0.0309235	3.63823	HD
cg14812743	chr6	136405726	-0.66372	3.57374	-5.69805	8.11108e-06	0.0309235	3.63665	HD
cg27208806	chr1	62305640	-0.879243	1.90379	-5.69288	8.21416e-06	0.0309235	3.62545	HD
cg04500903	chr5	37701327	-0.765814	2.98291	-5.68682	8.33653e-06	0.0309235	3.61233	HD
cg09894683	chr8	18541988	-1.19711	-1.08841	-5.67802	8.51766e-06	0.0309235	3.59327	HD
cg05823545	chr2	220941807	-0.755315	2.25753	-5.67733	8.53189e-06	0.0309235	3.59179	HD
cg20180538	chr3	64559102	-0.6633	3.71469	-5.67598	8.56012e-06	0.0309235	3.58886	HD
cg04505845	chr6	170553549	-0.614914	-0.343126	-5.67155	8.65325e-06	0.0309235	3.57926	HD
cg13921308	chr1	214166160	-0.795393	1.01496	-5.66952	8.69626e-06	0.0309235	3.57486	HD
cg02331902	chr5	90610303	-1.22247	-3.66075	-5.66929	8.70113e-06	0.0309235	3.57436	HD
cg27022171	chr20	19816780	-0.655146	-0.463726	-5.66774	8.7341e-06	0.0309235	3.57101	HD
cg22636442	chr2	35023821	-0.486193	3.10518	-5.66691	8.75187e-06	0.0309235	3.5692	HD
cg23687909	chr6	52991871	-0.81886	2.79263	-5.66674	8.75556e-06	0.0309235	3.56883	HD
cg20712946	chr1	39888404	-0.617784	3.65774	-5.66396	8.81522e-06	0.0309235	3.5628	HD
cg12480424	chr5	75961192	-0.559525	3.55352	-5.66032	8.89402e-06	0.0309235	3.55491	HD
cg13880897	chr6	18336302	-0.643731	2.43892	-5.6544	9.02367e-06	0.0309235	3.54207	HD
cg04424246	chr1	212249681	-0.681486	3.31527	-5.65077	9.10409e-06	0.0309235	3.53419	HD
cg01287200	chr13	26974114	-0.560629	3.71772	-5.647	9.18827e-06	0.0309235	3.52602	HD
cg13150094	chr6	29714824	-0.639861	3.13871	-5.64672	9.19453e-06	0.0309235	3.52542	HD
cg21147040	chr1	210655903	-0.626811	1.1628	-5.64619	9.20643e-06	0.0309235	3.52427	HD
cg13029013	chr10	81142013	-0.597718	-0.601346	-5.64612	9.2082e-06	0.0309235	3.5241	HD
cg26453456	chr12	6316657	-0.80896	-2.14178	-5.64187	9.30434e-06	0.0309235	3.51488	HD
cg07868561	chr5	148434089	-0.563689	0.371231	-5.64183	9.30511e-06	0.0309235	3.51481	HD
cg25363192	chr1	65207550	-0.711029	2.9183	-5.6408	9.32867e-06	0.0309235	3.51256	HD
cg11661454	chr1	236713693	-0.95157	2.21656	-5.64063	9.33252e-06	0.0309235	3.5122	HD
cg11546830	chr10	103342016	-0.574395	3.97517	-5.6382	9.38823e-06	0.0309235	3.50691	HD
cg08247527	chr8	97855859	-0.677849	3.57474	-5.63487	9.465e-06	0.0309235	3.49968	HD
cg03520833	chr16	19590554	-0.711635	-0.377627	-5.6332	9.50367e-06	0.0309235	3.49606	HD
cg01536306	chr2	211413794	-0.634488	3.71515	-5.63206	9.53027e-06	0.0309235	3.49358	HD
cg20284699	chr11	57194380	-0.609215	-1.81371	-5.63012	9.57557e-06	0.0309235	3.48937	HD
cg22157320	chr7	33717491	-0.572743	3.75463	-5.62739	9.63976e-06	0.0309235	3.48344	HD
cg07823855	chr2	129550696	-0.716789	3.33939	-5.62691	9.65102e-06	0.0309235	3.48241	HD
cg02839514	chr12	22625461	-0.779038	2.78704	-5.62617	9.66865e-06	0.0309235	3.48079	HD
cg05704719	chr10	21026003	-0.65394	3.25081	-5.62529	9.68938e-06	0.0309235	3.47888	HD
cg20322908	chr14	69682251	-0.588325	3.09005	-5.62451	9.70792e-06	0.0309235	3.47719	HD
cg22788747	chr20	35480780	-0.583205	-0.868427	-5.62202	9.7672e-06	0.0309235	3.47178	HD
cg14332653	chr9	126331815	-0.837678	1.69879	-5.62143	9.78144e-06	0.0309235	3.47049	HD
cg24368124	chr11	65918985	-0.830483	1.78374	-5.61818	9.8596e-06	0.0309235	3.46342	HD
cg14432334	chr6	76184840	-0.739778	3.5254	-5.61448	9.94919e-06	0.0309235	3.45539	HD
cg21180839	chr17	68371522	-0.862619	1.43025	-5.60668	1.0141e-05	0.0309235	3.43843	HD
cg26794993	chr15	61948422	-0.898149	3.00419	-5.60641	1.01477e-05	0.0309235	3.43785	HD
cg17608635	chr18	58222364	-0.896109	-0.0387027	-5.6052	1.01778e-05	0.0309235	3.43521	HD
cg07786995	chr1	162114714	-0.88048	-1.50709	-5.60088	1.0286e-05	0.0309235	3.42582	HD
cg08571020	chr10	99349395	-0.749069	0.7629	-5.60067	1.02914e-05	0.0309235	3.42535	HD
cg23390381	chr12	65488095	-0.799733	1.96284	-5.59717	1.038e-05	0.0309235	3.41774	HD
cg08244182	chr5	79710089	-0.71137	3.16832	-5.59635	1.04008e-05	0.0309235	3.41596	HD
cg19844101	chr11	12028069	0.73472	3.08847	5.5953	1.04276e-05	0.0309235	3.41368	HD
cg00877691	chr4	151177553	-0.703212	0.999117	-5.59465	1.04443e-05	0.0309235	3.41226	HD
cg12575659	chr6	163746319	-0.677321	-2.28249	-5.59133	1.05297e-05	0.0309235	3.40502	HD
cg09371284	chr1	210540223	-0.60422	-0.346595	-5.59005	1.05627e-05	0.0309235	3.40224	HD
cg23051063	chr12	119769357	-0.599455	3.5438	-5.58748	1.06295e-05	0.0309235	3.39664	HD
cg10052687	chr7	73787374	-0.599483	-0.208511	-5.58688	1.06449e-05	0.0309235	3.39535	HD
cg16889782	chr12	6922667	-0.798333	2.78767	-5.58566	1.06769e-05	0.0309235	3.39269	HD
cg09370405	chr14	106834315	0.776451	-2.80371	5.58332	1.07382e-05	0.0309235	3.3876	HD
cg09836433	chr7	18029287	-0.866792	1.49555	-5.5801	1.08235e-05	0.0309235	3.38058	HD
cg03289264	chr2	12424709	-0.59507	3.42531	-5.57968	1.08346e-05	0.0309235	3.37966	HD
cg23689129	chr16	62860199	-0.614511	3.4736	-5.57702	1.09053e-05	0.0309235	3.37389	HD
cg14308466	chr9	136781308	-0.676272	-1.072	-5.57614	1.09289e-05	0.0309235	3.37196	HD
cg11086428	chr3	61689438	-0.623786	3.29868	-5.57489	1.09625e-05	0.0309235	3.36924	HD
cg05302350	chr4	141013724	-0.955768	-1.4664	-5.57282	1.10183e-05	0.0309235	3.36473	HD
cg11546574	chr4	122137973	-0.472547	3.2905	-5.56985	1.10988e-05	0.0309235	3.35826	HD
cg02430558	chr16	3539065	-0.534153	-0.977358	-5.56964	1.11044e-05	0.0309235	3.35781	HD
cg07011981	chr2	217060664	-0.800535	0.968678	-5.56945	1.11097e-05	0.0309235	3.35739	HD
cg11576468	chr19	20749810	-0.576889	1.64717	-5.56839	1.11385e-05	0.0309235	3.35508	HD
cg17918348	chr6	110836440	-0.602587	3.37356	-5.56658	1.1188e-05	0.0309235	3.35114	HD
cg12390678	chr7	33383017	-0.833323	3.09665	-5.56511	1.12285e-05	0.0309235	3.34793	HD
cg10031008	chr3	148508557	-0.605324	-0.811798	-5.56446	1.12465e-05	0.0309235	3.34651	HD
cg17969913	chr6	73865360	-0.506598	3.6276	-5.56418	1.12543e-05	0.0309235	3.34589	HD
cg15800340	chr2	144355865	-0.569839	3.69287	-5.56281	1.1292e-05	0.0309235	3.34292	HD
cg23368416	chr12	14926317	-0.703877	3.41701	-5.56225	1.13075e-05	0.0309235	3.3417	HD
cg04891601	chr14	31576352	-0.826767	2.7252	-5.56196	1.13157e-05	0.0309235	3.34105	HD
cg20095390	chr2	187373473	-0.578148	2.64444	-5.55648	1.14687e-05	0.0309235	3.32912	HD
cg27507372	chr15	30228725	-0.723608	0.223964	-5.55573	1.14897e-05	0.0309235	3.32749	HD
cg06105694	chr17	36585340	-0.501659	-1.4042	-5.55542	1.14985e-05	0.0309235	3.32681	HD
cg13111622	chr8	124869203	-0.668404	0.287372	-5.55382	1.15438e-05	0.0309235	3.32332	HD
cg23585102	chr6	143154169	-0.563744	2.78085	-5.55308	1.15648e-05	0.0309235	3.3217	HD
cg16962259	chr3	195001505	-0.658457	3.43468	-5.55293	1.15691e-05	0.0309235	3.32137	HD
cg15187139	chr18	25645757	-0.592083	3.53846	-5.55202	1.15949e-05	0.0309235	3.31939	HD
cg27382588	chr2	223293452	-0.633911	3.899	-5.55003	1.16518e-05	0.0309235	3.31504	HD
cg16954761	chr14	68167855	-0.616165	3.8115	-5.54835	1.16997e-05	0.0309235	3.31139	HD
cg27510497	chr1	158434956	-0.636422	3.25937	-5.54824	1.1703e-05	0.0309235	3.31115	HD
cg12969108	chr11	84835381	-0.753767	3.34427	-5.54731	1.17298e-05	0.0309235	3.30911	HD
cg03487391	chr2	219596537	-0.658162	-1.75466	-5.54724	1.17317e-05	0.0309235	3.30896	HD
cg06899018	chr18	3306857	-0.57222	3.7296	-5.54239	1.1872e-05	0.0309235	3.29839	HD
cg20961014	chr1	119574579	-0.549274	3.51108	-5.53956	1.19548e-05	0.0309235	3.29222	HD
cg03976244	chr1	33642194	-0.564372	-0.172599	-5.5376	1.20127e-05	0.0309235	3.28792	HD
cg10659171	chr16	19016701	-0.74803	1.00952	-5.53758	1.20133e-05	0.0309235	3.28788	HD
cg19282236	chr20	37464731	-0.519125	0.60775	-5.53675	1.20376e-05	0.0309235	3.28608	HD
cg17507646	chr11	65701798	-0.840361	2.25998	-5.53672	1.20387e-05	0.0309235	3.286	HD
cg15258175	chr8	42578591	-0.67024	1.00238	-5.53413	1.21154e-05	0.0309235	3.28036	HD
cg19308375	chr2	228324937	-0.623122	0.511143	-5.5341	1.21162e-05	0.0309235	3.28029	HD
cg00762354	chr1	180009210	-0.728458	0.854405	-5.53409	1.21164e-05	0.0309235	3.28028	HD
cg00182781	chr18	58377732	-0.683453	2.96218	-5.53393	1.21212e-05	0.0309235	3.27993	HD
cg00010743	chr4	97231661	-0.753633	2.77958	-5.53329	1.21404e-05	0.0309235	3.27852	HD
cg00773582	chr5	96292825	-0.737294	2.67703	-5.53162	1.21903e-05	0.0309235	3.27487	HD
cg02267341	chr4	155707005	-0.531647	2.90948	-5.53125	1.22014e-05	0.0309235	3.27406	HD
cg26718363	chr7	120393272	-0.670639	3.61079	-5.53097	1.22096e-05	0.0309235	3.27346	HD
cg27496965	chr7	93521196	-0.62371	3.80187	-5.52892	1.22713e-05	0.0309235	3.26898	HD
cg16776821	chr12	59281005	0.634822	4.02117	5.52843	1.22859e-05	0.0309235	3.26792	HD
cg22930677	chr5	84409204	-0.71506	3.13388	-5.52838	1.22875e-05	0.0309235	3.26781	HD
cg18851108	chr15	71227866	-1.05962	2.50073	-5.52761	1.23108e-05	0.0309235	3.26612	HD
cg11490667	chr6	16232796	-0.684579	3.43987	-5.52752	1.23134e-05	0.0309235	3.26594	HD
cg21057130	chr12	70913950	-0.701823	3.53535	-5.5273	1.23203e-05	0.0309235	3.26544	HD
cg07869283	chr3	71593693	-0.722	3.6326	-5.52656	1.23426e-05	0.0309235	3.26383	HD
cg18771955	chr2	122660086	0.570075	2.22605	5.52477	1.23971e-05	0.0309235	3.25991	HD
cg15105899	chr4	129194226	-0.719579	3.43368	-5.52342	1.24383e-05	0.0309235	3.25696	HD
cg07448221	chr9	120228601	-0.742777	3.03923	-5.52191	1.24844e-05	0.0309235	3.25367	HD
cg05209405	chr6	126140333	-0.672743	-0.92514	-5.52112	1.25085e-05	0.0309235	3.25196	HD
cg11060910	chr11	61522775	-0.986214	1.80504	-5.51871	1.25829e-05	0.0309235	3.24669	HD
cg18347227	chr4	1646718	-0.834861	-0.322158	-5.51827	1.25963e-05	0.0309235	3.24574	HD
cg23043162	chr7	113927529	-0.821937	2.97266	-5.51701	1.26354e-05	0.0309235	3.24298	HD
cg08604181	chr7	133040186	-0.520983	3.64467	-5.51299	1.2761e-05	0.0309235	3.23418	HD
cg03774848	chr4	183110028	-0.677633	3.20181	-5.51221	1.27854e-05	0.0309235	3.23248	HD
cg09871711	chr8	58890657	-0.668524	4.16302	-5.5115	1.28078e-05	0.0309235	3.23093	HD
cg06214728	chr5	129309265	-0.866932	2.32618	-5.51124	1.28158e-05	0.0309235	3.23037	HD
cg15725890	chr15	80366395	-0.767949	2.26764	-5.50964	1.28663e-05	0.0309235	3.22688	HD
cg21231550	chr9	103116118	-0.578496	3.11588	-5.50785	1.29231e-05	0.0309235	3.22295	HD
cg17001457	chr1	231471030	-0.611804	3.24482	-5.50653	1.29651e-05	0.0309235	3.22007	HD
cg15955354	chr4	125174087	-0.717094	1.87614	-5.50405	1.30442e-05	0.0309235	3.21466	HD
cg21050001	chr5	36662804	-0.859731	-1.221	-5.50337	1.30662e-05	0.0309235	3.21316	HD
cg11727132	chr4	45997475	-0.790233	2.81999	-5.50311	1.30746e-05	0.0309235	3.21259	HD
cg07491396	chr8	122080378	-0.741431	2.87514	-5.50181	1.31163e-05	0.0309235	3.20975	HD
cg11494887	chr11	117201094	-0.617537	3.95804	-5.49982	1.31805e-05	0.0309235	3.20541	HD
cg01775523	chr8	143460155	-0.613307	3.15763	-5.49913	1.32031e-05	0.0309235	3.20389	HD
cg00122434	chr7	87911184	-0.582517	3.18291	-5.49678	1.32794e-05	0.0309235	3.19876	HD
cg17619799	chr12	67013805	-0.659466	3.53666	-5.49621	1.32981e-05	0.0309235	3.19751	HD
cg06743576	chr15	44149353	-0.593681	3.52094	-5.49489	1.33412e-05	0.0309235	3.19463	HD
cg00938069	chr14	50584540	-0.91423	0.672807	-5.49407	1.33681e-05	0.0309235	3.19284	HD
cg20103222	chr3	31667141	-0.65542	3.32526	-5.49237	1.34244e-05	0.0309235	3.1891	HD
cg00701946	chr2	54087200	-0.722738	-1.38752	-5.49065	1.34812e-05	0.0309235	3.18535	HD
cg15988727	chr14	96777802	-0.762333	3.0029	-5.48968	1.35132e-05	0.0309235	3.18324	HD
cg24931324	chr6	7562821	-0.8252	2.5552	-5.48792	1.3572e-05	0.0309235	3.17937	HD
cg27423627	chr3	69299355	-0.640235	-0.897983	-5.48732	1.35919e-05	0.0309235	3.17807	HD
cg00223867	chr8	86087386	-0.654527	2.56961	-5.48676	1.36108e-05	0.0309235	3.17683	HD
cg14981189	chr10	5113871	-1.12733	-0.951017	-5.48445	1.36883e-05	0.0309235	3.17178	HD
cg12756897	chr15	29362856	-0.830599	-1.68383	-5.48386	1.37081e-05	0.0309235	3.17049	HD
cg24603573	chr13	95907745	-0.701455	3.48992	-5.47758	1.39214e-05	0.0309235	3.15675	HD
cg07710335	chr17	15151869	-0.47715	0.104194	-5.47663	1.39541e-05	0.0309235	3.15467	HD
cg20786733	chr1	186420199	-0.54143	3.61927	-5.47428	1.4035e-05	0.0309235	3.14952	HD
cg15634474	chr8	74211842	-0.84401	3.09947	-5.47323	1.40711e-05	0.0309235	3.14723	HD
cg06561144	chr5	126634542	-0.681493	-0.287564	-5.47216	1.41085e-05	0.0309235	3.14487	HD
cg00864346	chr7	12693665	-0.744753	2.81549	-5.46951	1.42006e-05	0.0309235	3.13908	HD
cg13238200	chr5	77335062	-0.736286	3.88605	-5.46948	1.42018e-05	0.0309235	3.13901	HD
cg01020556	chr5	73248291	-0.625445	4.0089	-5.46877	1.42265e-05	0.0309235	3.13746	HD
cg15327692	chr15	38859132	-0.641128	2.77203	-5.46797	1.42543e-05	0.0309235	3.13572	HD
cg26076850	chr10	19257297	-0.629573	2.22427	-5.46749	1.42715e-05	0.0309235	3.13465	HD
cg17490428	chr7	145560	-0.768814	2.99027	-5.46721	1.42813e-05	0.0309235	3.13404	HD
cg13024807	chr6	53152718	-0.589408	-0.28524	-5.46706	1.42864e-05	0.0309235	3.13372	HD
cg14607962	chr12	30904204	-0.559604	3.42897	-5.4651	1.43554e-05	0.0309235	3.12943	HD
cg13197283	chr7	152433782	-0.532927	-0.952674	-5.46489	1.43628e-05	0.0309235	3.12897	HD
cg17950169	chr1	226067900	-0.621642	0.134985	-5.46484	1.43646e-05	0.0309235	3.12886	HD
cg22971407	chr16	2416574	-0.54627	2.88102	-5.46353	1.44111e-05	0.0309235	3.12598	HD
cg18947879	chr4	94631624	-1.11075	1.64958	-5.46269	1.44409e-05	0.0309235	3.12415	HD
cg19199275	chr19	35597377	-0.581321	-0.00142595	-5.46239	1.44516e-05	0.0309235	3.12348	HD
cg02135170	chr2	110364520	-0.878383	2.79733	-5.46196	1.44667e-05	0.0309235	3.12256	HD
cg26238686	chr9	133708247	-0.835236	2.56974	-5.46143	1.44856e-05	0.0309235	3.12139	HD
cg10193350	chr4	181302164	-0.517244	3.55448	-5.45934	1.45606e-05	0.0309235	3.1168	HD
cg12219870	chr12	41796696	-0.562368	3.74053	-5.45929	1.45623e-05	0.0309235	3.1167	HD
cg00354054	chr2	152719016	-0.637202	3.76609	-5.45742	1.46296e-05	0.0309235	3.11259	HD
cg17865653	chr18	22005767	-0.51066	4.22595	-5.4529	1.47931e-05	0.0309235	3.1027	HD
cg24844295	chr17	78821928	-0.494519	0.949754	-5.45286	1.47947e-05	0.0309235	3.1026	HD
cg20074963	chr8	68347033	-0.628995	1.88134	-5.44978	1.49071e-05	0.0309235	3.09586	HD
cg07418518	chr5	78406264	-0.749768	2.97181	-5.44914	1.49305e-05	0.0309235	3.09446	HD
cg16865768	chr6	130184930	-0.683638	2.69016	-5.44739	1.49951e-05	0.0309235	3.09062	HD
cg15286975	chr6	73076073	-0.609467	2.94141	-5.44591	1.50498e-05	0.0309235	3.08738	HD
cg15147658	chr3	189893618	-0.688142	2.6943	-5.44531	1.50721e-05	0.0309235	3.08606	HD
cg19538115	chr17	48970893	-0.550571	-0.415043	-5.44419	1.51136e-05	0.0309235	3.08361	HD
cg25744610	chr4	189896614	-0.585599	4.08573	-5.44408	1.51178e-05	0.0309235	3.08337	HD
cg13297148	chr14	101404107	-0.548333	3.51583	-5.44301	1.51578e-05	0.0309235	3.08101	HD
cg23445482	chr11	112040566	-0.735498	2.86118	-5.4429	1.51619e-05	0.0309235	3.08077	HD
cg02889110	chr5	88647184	-0.709072	2.67873	-5.44044	1.5254e-05	0.0309235	3.07538	HD
cg06535100	chr16	22297660	-0.592595	3.62391	-5.43979	1.52785e-05	0.0309235	3.07395	HD
cg07100374	chr2	72904085	-0.855265	1.70832	-5.4372	1.53763e-05	0.0309235	3.06827	HD
cg12692440	chr5	124051483	-0.618596	3.76178	-5.43618	1.54149e-05	0.0309235	3.06604	HD
cg12760968	chr20	45192183	-0.698431	0.730804	-5.43549	1.54412e-05	0.0309235	3.06452	HD
cg03194786	chr6	48971322	-0.914021	2.05243	-5.43448	1.54793e-05	0.0309235	3.06232	HD
cg23858471	chr5	56869486	-0.589434	3.29602	-5.43377	1.55067e-05	0.0309235	3.06075	HD
cg21961499	chr7	19036824	-0.62602	2.56102	-5.43327	1.55256e-05	0.0309235	3.05966	HD
cg19135052	chr2	227050697	-0.605655	-0.321285	-5.42977	1.56602e-05	0.0309235	3.05198	HD
cg06631763	chr11	94867857	-0.753963	-0.804546	-5.42874	1.56999e-05	0.0309235	3.04972	HD
cg16098545	chr12	26492312	-0.854174	0.443866	-5.42706	1.57649e-05	0.0309235	3.04604	HD
cg05584737	chr18	56997982	-0.795088	3.37982	-5.4249	1.58492e-05	0.0309235	3.04129	HD
cg24904576	chr8	106644689	-0.596676	3.0226	-5.42481	1.58528e-05	0.0309235	3.04109	HD
cg23544066	chr7	102412300	-0.67875	3.13069	-5.41876	1.60908e-05	0.0309235	3.02782	HD
cg10775753	chr19	42081388	-1.02565	1.97395	-5.41727	1.61498e-05	0.0309235	3.02455	HD
cg23098127	chr5	24354780	-0.671	3.84262	-5.41583	1.62074e-05	0.0309235	3.02139	HD
cg05857143	chr15	85455724	-0.714255	-2.06383	-5.41542	1.62239e-05	0.0309235	3.02048	HD
cg10763406	chr3	12549295	-0.537376	4.17323	-5.41465	1.62546e-05	0.0309235	3.0188	HD
cg08885892	chr17	68402451	-0.545329	4.07353	-5.41387	1.62858e-05	0.0309235	3.01709	HD
cg15120454	chr1	156339198	-0.634855	-2.09349	-5.41327	1.63101e-05	0.0309235	3.01576	HD
cg10630087	chr1	174244084	-1.01406	2.05404	-5.41174	1.63714e-05	0.0309235	3.01242	HD
cg02637078	chr19	55684939	-0.775629	-2.9961	-5.41083	1.64083e-05	0.0309235	3.01041	HD
cg15989892	chr4	41063747	-0.651791	-0.745725	-5.4095	1.6462e-05	0.0309235	3.0075	HD
cg00318737	chr9	31253485	-0.548048	3.50855	-5.40902	1.64815e-05	0.0309235	3.00644	HD
cg08677613	chr1	225600121	-0.645124	2.77532	-5.40574	1.66156e-05	0.0309235	2.99923	HD
cg11141503	chr17	33391834	-0.704442	1.54591	-5.40488	1.66508e-05	0.0309235	2.99734	HD
cg14958756	chr5	168430206	-0.618416	3.80536	-5.40483	1.66527e-05	0.0309235	2.99724	HD
cg07313980	chr2	79861587	-0.50552	3.46223	-5.40417	1.66801e-05	0.0309235	2.99578	HD
cg04102784	chr5	81152212	-0.531903	3.66188	-5.40203	1.67683e-05	0.0309235	2.99108	HD
cg23225180	chr6	108286460	-0.73061	1.42028	-5.40135	1.67965e-05	0.0309235	2.98958	HD
cg22161131	chr1	109420278	0.621227	-3.29639	5.40072	1.68223e-05	0.0309235	2.98821	HD
cg06593811	chr6	159328716	-0.573665	3.6169	-5.40046	1.68332e-05	0.0309235	2.98763	HD
cg10320312	chr1	45830911	-0.794927	0.317303	-5.39894	1.68966e-05	0.0309235	2.98429	HD
cg16225663	chr6	32026797	-0.436435	-0.149383	-5.39633	1.70056e-05	0.0309235	2.97856	HD
cg10799802	chr14	64765749	-0.711618	2.57214	-5.39605	1.70173e-05	0.0309235	2.97795	HD
cg11544398	chr18	25955245	-0.780501	2.90557	-5.39404	1.71021e-05	0.0309235	2.97352	HD
cg25617519	chr2	23668469	-0.549945	3.15005	-5.39368	1.71172e-05	0.0309235	2.97273	HD
cg23609036	chr3	77637864	-0.777811	2.5659	-5.39327	1.71343e-05	0.0309235	2.97184	HD
cg20253855	chr7	101762511	-0.629431	0.379585	-5.39223	1.71786e-05	0.0309235	2.96954	HD
cg23759367	chr12	73539119	-0.669587	2.67549	-5.39216	1.71815e-05	0.0309235	2.96939	HD
cg17014879	chr7	112119667	-0.681579	3.75013	-5.3913	1.72179e-05	0.0309235	2.9675	HD
cg18068731	chr18	25939007	-0.502002	3.66903	-5.39101	1.72304e-05	0.0309235	2.96686	HD
cg20869637	chr18	67858113	-0.624129	2.84049	-5.39058	1.72486e-05	0.0309235	2.96591	HD
cg13730905	chr10	91137460	-0.677165	3.41937	-5.38894	1.73185e-05	0.0309235	2.96231	HD
cg22855923	chr1	114521157	-0.570132	2.87293	-5.38864	1.7331e-05	0.0309235	2.96167	HD
cg14990116	chr1	222834694	-0.579601	3.50891	-5.38853	1.73361e-05	0.0309235	2.96141	HD
cg26759551	chr9	97401509	-0.691998	-2.51985	-5.38675	1.74121e-05	0.0309235	2.95751	HD
cg01197090	chr4	78663950	-0.654407	3.1486	-5.38668	1.7415e-05	0.0309235	2.95736	HD
cg09677626	chr1	52372392	-0.796966	1.41652	-5.38564	1.74598e-05	0.0309235	2.95507	HD
cg01076937	chr12	95697328	-0.696795	2.7308	-5.38495	1.74896e-05	0.0309235	2.95355	HD
cg15080232	chr2	228228336	-0.586426	3.44556	-5.38406	1.75283e-05	0.0309235	2.95158	HD
cg08128105	chr6	107987827	-0.578471	-1.14229	-5.384	1.75309e-05	0.0309235	2.95145	HD
cg20070029	chr17	15684368	-0.697283	3.27403	-5.38358	1.75487e-05	0.0309235	2.95054	HD
cg11776930	chr10	88427400	-0.581974	-0.179019	-5.38221	1.76082e-05	0.0309235	2.94753	HD
cg05790038	chr17	3461143	-1.29872	1.29295	-5.38165	1.76326e-05	0.0309235	2.9463	HD
cg03911701	chr13	95696733	-0.547957	3.37275	-5.38144	1.76418e-05	0.0309235	2.94583	HD
cg24650672	chr7	9776507	-0.571164	2.82225	-5.38103	1.76594e-05	0.0309235	2.94494	HD
cg05590053	chr8	120684755	-0.636466	0.367523	-5.38092	1.76644e-05	0.0309235	2.94469	HD
cg04962865	chr8	117059957	-0.725804	-0.522724	-5.37972	1.7717e-05	0.0309235	2.94204	HD
cg18127823	chr7	966081	-0.612029	0.330723	-5.37946	1.77283e-05	0.0309235	2.94147	HD
cg14159673	chr4	189956378	-0.602372	4.49458	-5.37882	1.77562e-05	0.0309235	2.94007	HD
cg08837866	chr10	131209478	-0.768535	0.803795	-5.3787	1.77616e-05	0.0309235	2.9398	HD
cg12387480	chr5	82665024	-0.737885	3.00308	-5.37843	1.77733e-05	0.0309235	2.93921	HD
cg15770150	chr2	151564111	-0.613179	3.57661	-5.37843	1.77733e-05	0.0309235	2.93921	HD
cg19868864	chr5	162901371	-0.723272	2.68595	-5.37835	1.77766e-05	0.0309235	2.93905	HD
cg04572706	chr11	127471623	-0.512715	0.0678644	-5.37682	1.78438e-05	0.0309235	2.93568	HD
cg22235407	chr15	66209223	-0.769739	-1.97822	-5.3764	1.78627e-05	0.0309235	2.93474	HD
cg03551199	chr3	179114407	-0.972692	1.79206	-5.37558	1.78987e-05	0.0309235	2.93295	HD
cg04106128	chr1	211975955	-0.781486	2.21556	-5.37499	1.79246e-05	0.0309235	2.93166	HD
cg16084244	chr2	169869489	-0.477998	4.02128	-5.37461	1.79417e-05	0.0309235	2.93081	HD
cg20858324	chr15	96022741	-0.615238	3.06265	-5.37316	1.80058e-05	0.0309587	2.92763	HD
cg01011846	chr5	94862609	-0.519297	3.95501	-5.37192	1.80609e-05	0.0309738	2.9249	HD
cg05699748	chr6	54236090	-0.74059	2.76453	-5.37026	1.81352e-05	0.0309738	2.92125	HD
cg17682316	chr17	18760333	0.776182	2.93995	5.36958	1.81656e-05	0.0309738	2.91975	HD
cg20429722	chr11	74353553	-0.613377	3.74075	-5.36783	1.82444e-05	0.0309738	2.91589	HD
cg14239477	chr18	29297391	-0.891819	2.29541	-5.36736	1.82656e-05	0.0309738	2.91486	HD
cg16602871	chr18	13613748	-0.485222	0.078762	-5.36711	1.82769e-05	0.0309738	2.91431	HD
cg04098270	chr15	72489686	-0.507016	-3.21599	-5.36599	1.83273e-05	0.0309846	2.91185	HD
cg13445938	chr9	93840773	-1.06701	0.135331	-5.36503	1.83708e-05	0.0309846	2.90974	HD
cg17992876	chr11	74698322	-0.535478	3.49875	-5.36389	1.84225e-05	0.0309981	2.90723	HD
cg15526954	chr18	77139085	-0.525104	-1.58013	-5.36203	1.85075e-05	0.0310673	2.90313	HD
cg06850315	chr13	24665543	-0.648598	0.466547	-5.36059	1.85735e-05	0.0311044	2.89996	HD
cg22741129	chr12	49061559	-0.579795	3.02651	-5.35856	1.86666e-05	0.0311865	2.8955	HD
cg09302575	chr9	73484010	-0.636015	-0.100257	-5.35684	1.87463e-05	0.0312303	2.8917	HD
cg17396522	chr2	179500956	-0.657719	3.99793	-5.35609	1.8781e-05	0.0312303	2.89006	HD
cg05750822	chr4	175218885	-0.592822	3.7386	-5.35475	1.88429e-05	0.0312567	2.88712	HD
cg19701195	chr3	195141019	-0.700933	2.83803	-5.35385	1.88851e-05	0.0312567	2.88513	HD
cg08089583	chr3	117477618	-0.863381	1.54668	-5.35286	1.89314e-05	0.0312604	2.88294	HD
cg19079357	chr10	51045358	-0.533231	3.65092	-5.35159	1.89907e-05	0.0312854	2.88015	HD
cg06222181	chr6	88820072	-0.516874	3.51095	-5.34938	1.90949e-05	0.0313839	2.87528	HD
cg13191285	chr5	128299615	-0.766165	1.99699	-5.34675	1.92192e-05	0.0313902	2.86949	HD
cg07532183	chr8	120684968	-0.680565	-0.819747	-5.34631	1.92398e-05	0.0313902	2.86854	HD
cg05069950	chr14	105147299	-0.887782	0.0512699	-5.34614	1.9248e-05	0.0313902	2.86816	HD
cg20754324	chr22	38381626	-0.606579	-0.0734728	-5.34457	1.93227e-05	0.0313902	2.8647	HD
cg23348610	chr2	59661843	-0.532116	4.12654	-5.34443	1.93294e-05	0.0313902	2.86439	HD
cg12599431	chr14	67695924	-0.608027	2.83467	-5.3437	1.93646e-05	0.0313902	2.86277	HD
cg11657317	chr13	36205479	-0.612254	3.50886	-5.34125	1.9482e-05	0.0314097	2.85738	HD
cg05308141	chr13	97767363	-0.565053	-1.79249	-5.34085	1.9501e-05	0.0314097	2.85651	HD
cg25449870	chr7	7165860	-0.49196	4.10946	-5.34068	1.95096e-05	0.0314097	2.85612	HD
cg23246901	chr12	113772827	-1.15873	-4.12963	-5.338	1.96391e-05	0.0314318	2.85022	HD
cg12248872	chr12	42792298	-0.739273	2.96712	-5.33765	1.96561e-05	0.0314318	2.84945	HD
cg01071052	chr7	134367806	-0.736129	3.36493	-5.33725	1.96752e-05	0.0314318	2.84858	HD
cg13055487	chr11	55906304	-0.784614	2.06421	-5.33492	1.97888e-05	0.0314318	2.84345	HD
cg23671701	chr14	98799238	-0.597405	3.39028	-5.33367	1.98504e-05	0.0314318	2.84067	HD
cg10272637	chr9	18275698	-0.626851	2.90966	-5.33326	1.98703e-05	0.0314318	2.83978	HD
cg08206271	chr3	47646780	-0.689791	3.03319	-5.33246	1.99095e-05	0.0314318	2.83803	HD
cg18809953	chr17	79481801	-0.970652	-3.37028	-5.33192	1.99363e-05	0.0314318	2.83682	HD
cg18097228	chr1	215699860	-0.71278	3.31082	-5.33053	2.00049e-05	0.0314318	2.83376	HD
cg00092687	chr1	197392148	-0.867094	2.19111	-5.33036	2.00131e-05	0.0314318	2.8334	HD
cg05058652	chr11	121436182	-0.611497	3.30835	-5.32951	2.00553e-05	0.0314318	2.83152	HD
cg00052976	chr4	16171890	-0.578116	3.71847	-5.32922	2.00695e-05	0.0314318	2.83089	HD
cg21613901	chr10	94109214	-0.754494	2.5422	-5.32556	2.0252e-05	0.0314318	2.82281	HD
cg07501414	chr6	10688571	-0.567346	3.42013	-5.32526	2.02671e-05	0.0314318	2.82215	HD
cg25681728	chr2	233153284	-0.519933	0.700634	-5.32488	2.02859e-05	0.0314318	2.82132	HD
cg03138206	chr16	84158111	-0.629526	2.93608	-5.32419	2.03207e-05	0.0314318	2.81979	HD
cg24619797	chr13	102369718	-0.812674	2.90161	-5.32407	2.03266e-05	0.0314318	2.81954	HD
cg00275479	chr5	134882430	0.791833	3.6222	5.32359	2.03506e-05	0.0314318	2.81848	HD
cg24446454	chr4	100064966	-0.664054	3.28879	-5.32254	2.04039e-05	0.0314318	2.81615	HD
cg20412255	chr5	162776926	-0.562663	3.81113	-5.31972	2.05466e-05	0.0314318	2.80993	HD
cg18083764	chr5	4230848	-0.514969	-0.485396	-5.3196	2.05525e-05	0.0314318	2.80968	HD
cg00605523	chr2	238523251	-0.563184	3.2685	-5.31958	2.05535e-05	0.0314318	2.80963	HD
cg12796085	chr14	20798427	-0.717834	3.39014	-5.31688	2.06914e-05	0.0314318	2.80367	HD
cg10740880	chr2	170365212	-0.580456	3.42864	-5.31631	2.07205e-05	0.0314318	2.80242	HD
cg08225009	chr12	114370344	-0.539785	-1.09501	-5.31533	2.07706e-05	0.0314318	2.80026	HD
cg24594002	chr12	69354059	-0.982218	1.66935	-5.31532	2.07709e-05	0.0314318	2.80025	HD
cg11912202	chr21	34350875	-0.603697	-0.119205	-5.31324	2.08781e-05	0.0314318	2.79566	HD
cg06060681	chr14	53241978	-0.662528	3.0689	-5.31027	2.10324e-05	0.0314318	2.78909	HD
cg00150774	chr1	219438274	-0.606658	2.48013	-5.30936	2.10795e-05	0.0314318	2.78709	HD
cg06947461	chr18	35010852	0.559499	1.88033	5.30928	2.10839e-05	0.0314318	2.78691	HD
cg04584635	chr11	9913249	-0.694115	2.99578	-5.30829	2.11351e-05	0.0314318	2.78474	HD
cg11227979	chr1	97994860	-1.00759	1.58856	-5.30801	2.115e-05	0.0314318	2.78411	HD
cg01124048	chr4	166177198	-0.691492	-0.0114085	-5.30769	2.11667e-05	0.0314318	2.78341	HD
cg25844590	chr11	7621556	-0.86068	1.80868	-5.30722	2.11911e-05	0.0314318	2.78238	HD
cg03536711	chr1	221509067	-0.704645	-0.0764689	-5.3072	2.11923e-05	0.0314318	2.78233	HD
cg08623623	chr8	31883074	-0.800682	1.78147	-5.30559	2.12767e-05	0.0314318	2.77879	HD
cg14730919	chr1	214139715	-0.543595	0.089307	-5.3054	2.1287e-05	0.0314318	2.77835	HD
cg14415410	chr3	171848481	-0.608136	3.36108	-5.30538	2.12878e-05	0.0314318	2.77832	HD
cg01655210	chr5	9630560	-0.69743	2.78237	-5.30525	2.12951e-05	0.0314318	2.77802	HD
cg24066561	chr8	117148984	-0.732314	3.09902	-5.30519	2.12982e-05	0.0314318	2.77788	HD
cg01409736	chr3	73042777	-0.792917	1.87187	-5.30224	2.14541e-05	0.0315348	2.77138	HD
cg12486630	chr4	95397348	-0.60963	3.34325	-5.30218	2.1457e-05	0.0315348	2.77126	HD
cg13442200	chr4	77082402	-0.610392	3.40482	-5.30114	2.15122e-05	0.0315505	2.76896	HD
cg25498731	chr2	138045743	-1.32775	0.18294	-5.29979	2.15843e-05	0.031563	2.76598	HD
cg22368180	chr5	90100554	-0.656219	3.061	-5.2993	2.16104e-05	0.031563	2.7649	HD
cg21005546	chr5	43289397	-0.944517	2.6447	-5.29848	2.16544e-05	0.031563	2.76309	HD
cg09180903	chr4	170506612	-0.710957	3.53572	-5.29722	2.17219e-05	0.0315963	2.76031	HD
cg15290913	chr8	38884010	-0.617922	3.10828	-5.29531	2.18249e-05	0.0316227	2.75609	HD
cg16443716	chr1	19330155	0.774126	2.88347	5.29142	2.20358e-05	0.0316227	2.74751	HD
cg18456139	chr3	195001478	-0.77238	3.06778	-5.28985	2.21213e-05	0.0316227	2.74405	HD
cg23649326	chr5	80604119	-0.905627	2.2862	-5.28928	2.2153e-05	0.0316227	2.74277	HD
cg25622155	chr1	158173687	0.849074	-3.64462	5.2892	2.21573e-05	0.0316227	2.7426	HD
cg12337525	chr4	81185228	-0.604232	-2.06301	-5.28878	2.21804e-05	0.0316227	2.74167	HD
cg12738800	chr8	37525239	-0.608785	3.46557	-5.28816	2.22141e-05	0.0316227	2.74032	HD
cg04513819	chr3	39255626	-0.669963	3.23572	-5.28518	2.23788e-05	0.0316227	2.73373	HD
cg25146230	chr7	107342475	-0.628551	3.22302	-5.28435	2.24248e-05	0.0316227	2.73189	HD
cg20715291	chr2	99060337	-0.566364	3.38721	-5.28393	2.24481e-05	0.0316227	2.73097	HD
cg16408679	chr2	54517382	0.723087	1.90577	5.28357	2.24678e-05	0.0316227	2.73018	HD
cg08730315	chr5	10860079	-0.444553	0.898627	-5.28275	2.25134e-05	0.0316227	2.72837	HD
cg02611605	chr16	66631632	-0.75895	2.23067	-5.28251	2.25271e-05	0.0316227	2.72783	HD
cg25259085	chr10	70513640	-0.802234	2.93713	-5.28249	2.25279e-05	0.0316227	2.7278	HD
cg10154953	chr7	77200395	-0.750189	2.60733	-5.282	2.25555e-05	0.0316227	2.7267	HD
cg17388712	chr7	50889487	-0.671639	0.530985	-5.28012	2.26607e-05	0.0316227	2.72255	HD
cg19571979	chr11	16832194	-0.563207	-0.5906	-5.28005	2.26648e-05	0.0316227	2.72239	HD
cg07218995	chr5	94316127	-0.905654	2.60948	-5.27988	2.26739e-05	0.0316227	2.72203	HD
cg22551243	chr1	215063597	0.558514	2.53369	5.27921	2.27119e-05	0.0316227	2.72054	HD
cg12287196	chr1	178863669	-0.651055	3.63026	-5.27891	2.27287e-05	0.0316227	2.71988	HD
cg04072135	chr5	2141540	-0.746445	3.36636	-5.27856	2.2748e-05	0.0316227	2.71912	HD
cg08383122	chr11	124935932	-0.516546	3.81791	-5.27828	2.2764e-05	0.0316227	2.7185	HD
cg00547312	chr15	55473630	-0.699749	2.3096	-5.27823	2.27668e-05	0.0316227	2.71839	HD
cg17313245	chr18	29843604	-0.974835	1.61665	-5.27507	2.29458e-05	0.0316358	2.71139	HD
cg01513623	chr16	19873843	-0.768316	-0.737296	-5.27491	2.29549e-05	0.0316358	2.71104	HD
cg06740667	chr3	98524037	-0.781612	2.72431	-5.27433	2.29879e-05	0.0316358	2.70976	HD
cg04543823	chr13	81122796	-0.608328	3.0139	-5.27426	2.29918e-05	0.0316358	2.70961	HD
cg25594319	chr10	134461778	-0.447549	-0.039528	-5.27412	2.29994e-05	0.0316358	2.70931	HD
cg21969993	chr7	129905917	-0.596312	3.47145	-5.27286	2.30713e-05	0.03164	2.70653	HD
cg10298896	chr1	192612411	-0.754813	2.79402	-5.27188	2.31272e-05	0.03164	2.70437	HD
cg04934763	chr20	52418865	-0.552581	4.14726	-5.27151	2.31486e-05	0.03164	2.70354	HD
cg07165256	chr12	94570437	-0.65658	2.92032	-5.27094	2.31812e-05	0.03164	2.70229	HD
cg24631800	chr10	60123859	-0.781382	2.67791	-5.26937	2.32717e-05	0.0316829	2.69881	HD
cg08348615	chr12	25164031	-0.485125	3.89739	-5.26884	2.3302e-05	0.0316829	2.69764	HD
cg11721178	chr12	106010541	-0.520014	3.33663	-5.26773	2.3366e-05	0.031709	2.6952	HD
cg12782294	chr3	171494766	-0.941984	0.704362	-5.26563	2.34879e-05	0.0317519	2.69055	HD
cg06566419	chr10	98707906	-0.775465	2.78527	-5.26488	2.3532e-05	0.0317519	2.68888	HD
cg05709091	chr9	114132957	-0.59542	3.56634	-5.26487	2.35321e-05	0.0317519	2.68888	HD
cg17195693	chr7	78138408	-0.714588	2.834	-5.26365	2.36037e-05	0.031788	2.68616	HD
cg04100107	chr12	77718289	0.665699	-3.9883	5.26143	2.37335e-05	0.0318361	2.68127	HD
cg07199536	chr4	142585667	-0.993073	1.20499	-5.25978	2.38305e-05	0.0318361	2.67763	HD
cg16372630	chr2	148253154	-0.642313	2.79452	-5.25756	2.3962e-05	0.0318361	2.67271	HD
cg24264042	chr3	16738417	-0.537892	2.57204	-5.25612	2.40474e-05	0.0318361	2.66954	HD
cg18700744	chr12	112534559	-0.547862	-0.276186	-5.25551	2.40841e-05	0.0318361	2.66818	HD
cg05439262	chr13	28848704	-0.997847	2.54274	-5.25517	2.41042e-05	0.0318361	2.66743	HD
cg05128437	chr1	245209111	-0.514149	0.481342	-5.25508	2.41094e-05	0.0318361	2.66724	HD
cg12445374	chr11	117279720	0.499593	3.52337	5.25473	2.41309e-05	0.0318361	2.66645	HD
cg09940082	chr1	245207104	-0.600254	2.81121	-5.25376	2.41887e-05	0.0318361	2.66431	HD
cg22336874	chr2	230687648	-0.667912	3.58823	-5.25347	2.42063e-05	0.0318361	2.66366	HD
cg10317175	chr10	25247855	-0.821897	-1.86847	-5.25293	2.42382e-05	0.0318361	2.66248	HD
cg05202700	chr8	38258250	-0.54332	2.42872	-5.25264	2.42556e-05	0.0318361	2.66184	HD
cg19233790	chr12	47614743	-0.748585	2.65967	-5.25256	2.42608e-05	0.0318361	2.66165	HD
cg18139075	chr12	55724512	-0.718931	2.92816	-5.25243	2.42686e-05	0.0318361	2.66136	HD
cg14937228	chr10	14562035	-0.635861	0.504489	-5.25034	2.43944e-05	0.0318487	2.65675	HD
cg06143047	chr12	25558660	-0.573941	3.06587	-5.24957	2.44409e-05	0.0318487	2.65505	HD
cg14051606	chr6	76059388	-0.680598	-2.58762	-5.24737	2.45744e-05	0.0318487	2.65018	HD
cg13537111	chr9	130525864	-0.565405	4.0448	-5.24638	2.46349e-05	0.0318487	2.64799	HD
cg07099640	chr16	88292973	-0.513564	-2.0811	-5.2458	2.46699e-05	0.0318487	2.64672	HD
cg16149437	chr2	39245178	-0.691351	2.18719	-5.24536	2.46974e-05	0.0318487	2.64573	HD
cg03530006	chr13	38920380	-0.506721	-0.567199	-5.24512	2.47121e-05	0.0318487	2.6452	HD
cg13325904	chr5	3311313	-0.537933	-0.723865	-5.24424	2.47657e-05	0.0318487	2.64326	HD
cg22562234	chr2	45667501	-0.576261	3.81042	-5.24367	2.48007e-05	0.0318487	2.642	HD
cg12802773	chr6	51484560	-0.870136	2.63506	-5.2436	2.4805e-05	0.0318487	2.64185	HD
cg17164401	chr1	10187785	-0.905457	0.869223	-5.24346	2.48138e-05	0.0318487	2.64153	HD
cg27317493	chr1	3612430	-1.0693	-1.32212	-5.24237	2.48807e-05	0.0318487	2.63912	HD
cg07099118	chr2	102026463	-0.842332	2.7466	-5.24153	2.49328e-05	0.0318487	2.63726	HD
cg11085309	chr4	150920429	-0.675139	2.83391	-5.24031	2.50078e-05	0.0318487	2.63457	HD
cg08331840	chr8	36746760	-0.473448	3.53752	-5.2399	2.50333e-05	0.0318487	2.63366	HD
cg05504252	chr3	22903274	-0.748315	3.17315	-5.23979	2.50404e-05	0.0318487	2.63341	HD
cg26429266	chr5	126648067	-0.666982	-0.90707	-5.23766	2.5173e-05	0.0318487	2.62869	HD
cg10475928	chr10	118901190	0.611067	1.17215	5.23616	2.52668e-05	0.0318487	2.62538	HD
cg01182171	chr6	106252695	-0.521416	3.74654	-5.23581	2.52885e-05	0.0318487	2.62461	HD
cg13371883	chr2	101511926	-0.561385	0.215627	-5.23561	2.5301e-05	0.0318487	2.62417	HD
cg22565309	chr6	25434076	-0.603595	3.44522	-5.23548	2.53091e-05	0.0318487	2.62388	HD
cg09075968	chr13	113841799	-0.502825	0.0947208	-5.23381	2.54139e-05	0.0318487	2.62019	HD
cg20743720	chr6	143257108	-0.68955	3.18988	-5.23366	2.54233e-05	0.0318487	2.61986	HD
cg20951949	chr17	34898162	-0.513471	3.78958	-5.23333	2.54442e-05	0.0318487	2.61913	HD
cg00275886	chr5	115781727	-0.670855	3.44553	-5.23286	2.54742e-05	0.0318487	2.61808	HD
cg25350011	chr8	6419483	-0.883269	-2.50027	-5.23064	2.56144e-05	0.0318487	2.61317	HD
cg23034784	chr1	217112947	-0.537614	3.81127	-5.22929	2.57003e-05	0.0318487	2.61018	HD
cg10363271	chr1	173909842	-0.51106	3.66477	-5.22928	2.57011e-05	0.0318487	2.61016	HD
cg25599924	chr4	8396056	-0.794835	-1.29853	-5.22868	2.57389e-05	0.0318487	2.60884	HD
cg01071385	chr6	109062212	-0.676103	3.90475	-5.22801	2.57822e-05	0.0318487	2.60734	HD
cg19259203	chr7	32290576	-0.726881	0.505313	-5.22782	2.57941e-05	0.0318487	2.60693	HD
cg16382030	chr1	214169912	-0.596007	-0.439871	-5.22756	2.58107e-05	0.0318487	2.60636	HD
cg04499254	chr1	210540423	-0.584615	-0.059768	-5.22725	2.58305e-05	0.0318487	2.60567	HD
cg14514716	chr2	159867130	-0.435366	-0.58166	-5.22699	2.58474e-05	0.0318487	2.60509	HD
cg26354531	chr7	109237921	-0.447821	4.0411	-5.22655	2.58756e-05	0.0318487	2.60411	HD
cg08026772	chr6	57391815	-0.812614	2.32958	-5.22594	2.59148e-05	0.0318487	2.60276	HD
cg08368148	chr13	80917381	0.707412	-4.1753	5.22506	2.59708e-05	0.0318487	2.60083	HD
cg21893193	chr15	52237032	-0.795075	2.93458	-5.22445	2.60101e-05	0.0318487	2.59948	HD
cg20899034	chr3	132344736	-0.686863	2.97538	-5.22388	2.60469e-05	0.0318487	2.59822	HD
cg14153481	chr16	75271492	-0.491276	-0.782961	-5.2203	2.62794e-05	0.0318487	2.59028	HD
cg10947408	chr10	77155404	-0.550947	-2.34681	-5.21751	2.64619e-05	0.0318487	2.5841	HD
cg22427411	chr3	127641628	-0.969395	1.59891	-5.21692	2.65004e-05	0.0318487	2.5828	HD
cg26255194	chr1	178449655	-0.541796	3.32029	-5.2161	2.65545e-05	0.0318487	2.58098	HD
cg11467262	chr20	57607340	-0.602589	-2.62295	-5.21558	2.65885e-05	0.0318487	2.57984	HD
cg14998926	chr12	77026162	-0.666233	3.33246	-5.21505	2.66238e-05	0.0318487	2.57865	HD
cg21241222	chr1	151815566	-0.575261	3.20191	-5.21434	2.66701e-05	0.0318487	2.5771	HD
cg22337220	chr2	201231787	-0.62825	3.6182	-5.21343	2.67308e-05	0.0318487	2.57507	HD
cg16914533	chr8	24297592	-1.00742	2.35512	-5.21242	2.6798e-05	0.0318487	2.57283	HD
cg24901282	chr5	123980083	-0.593336	0.695638	-5.21217	2.68141e-05	0.0318487	2.57229	HD
cg09853301	chr18	72756442	-0.548444	3.27235	-5.21108	2.68869e-05	0.0318487	2.56987	HD
cg02004203	chr9	130431136	-0.89042	1.89069	-5.21083	2.69038e-05	0.0318487	2.56931	HD
cg22666612	chr2	160855854	-0.678721	3.20768	-5.21039	2.69329e-05	0.0318487	2.56834	HD
cg09138965	chr1	111822347	-0.672036	3.83725	-5.21033	2.69372e-05	0.0318487	2.5682	HD
cg20697575	chr6	38571941	-0.498348	2.85276	-5.21017	2.69474e-05	0.0318487	2.56786	HD
cg00857512	chr14	70175801	-0.604104	-1.6444	-5.20937	2.7001e-05	0.0318487	2.56609	HD
cg24345261	chr4	154196770	-0.729223	0.258984	-5.20681	2.71728e-05	0.0318487	2.56042	HD
cg03797628	chr1	151103211	-0.514833	3.7803	-5.20672	2.71793e-05	0.0318487	2.56021	HD
cg13046608	chr11	57195382	-0.54115	-0.176636	-5.2062	2.72143e-05	0.0318487	2.55906	HD
cg09837799	chr3	82023856	-0.64639	3.68603	-5.20613	2.72188e-05	0.0318487	2.55891	HD
cg02286270	chr13	26584279	-0.581934	0.949432	-5.20505	2.7292e-05	0.0318487	2.55651	HD
cg25768895	chr13	102369910	-0.727985	3.34978	-5.20493	2.73002e-05	0.0318487	2.55624	HD
cg08403513	chr5	118668080	-0.68719	4.01854	-5.20489	2.73025e-05	0.0318487	2.55617	HD
cg20833599	chr13	27976775	-0.569909	3.51236	-5.20456	2.7325e-05	0.0318487	2.55543	HD
cg07068709	chr1	1772952	-0.570092	0.583405	-5.20453	2.73274e-05	0.0318487	2.55535	HD
cg24770798	chr2	102150240	-0.56192	-0.832181	-5.2045	2.7329e-05	0.0318487	2.5553	HD
cg04089974	chr3	155012830	-0.968033	2.26418	-5.20419	2.73498e-05	0.0318487	2.55462	HD
cg10634424	chr12	91506893	-0.866177	2.47503	-5.20401	2.73627e-05	0.0318487	2.5542	HD
cg26483805	chr1	247901081	-0.539349	3.79337	-5.20043	2.7606e-05	0.0318487	2.54629	HD
cg13860928	chr1	209915875	-0.614043	-0.621196	-5.20019	2.76231e-05	0.0318487	2.54574	HD
cg19160686	chr8	69750103	-0.682805	3.01464	-5.19982	2.76479e-05	0.0318487	2.54494	HD
cg01501737	chr22	36220459	-0.662027	3.09791	-5.19909	2.7698e-05	0.0318487	2.54332	HD
cg19556572	chr9	117156701	-0.587909	3.45882	-5.19837	2.77475e-05	0.0318487	2.54173	HD
cg15272286	chr2	144977600	-0.630256	3.59319	-5.19758	2.78019e-05	0.0318487	2.53997	HD
cg26692791	chr1	32593259	-0.72317	-0.234022	-5.19749	2.78081e-05	0.0318487	2.53978	HD
cg22731763	chr1	205897890	-0.544746	0.526055	-5.19738	2.78157e-05	0.0318487	2.53953	HD
cg13627968	chr3	129315176	-0.626003	-1.22506	-5.19721	2.78279e-05	0.0318487	2.53914	HD
cg09648366	chr3	99406766	-0.494191	0.570222	-5.19686	2.7852e-05	0.0318487	2.53837	HD
cg19295399	chr2	203684822	-0.552933	3.73963	-5.19652	2.78752e-05	0.0318487	2.53762	HD
cg06846903	chr1	236886189	-0.650624	3.76023	-5.19605	2.79079e-05	0.0318487	2.53658	HD
cg01068906	chr16	50745944	-0.509064	-0.96928	-5.19575	2.7929e-05	0.0318487	2.5359	HD
cg07595547	chr13	77919764	-0.670389	2.50909	-5.19573	2.79301e-05	0.0318487	2.53586	HD
cg13392874	chr2	215493830	-0.593996	3.61526	-5.19367	2.8073e-05	0.0318487	2.53131	HD
cg03519805	chr11	17548086	-0.670749	0.0525745	-5.19348	2.80866e-05	0.0318487	2.53087	HD
cg00567492	chr17	10018643	-1.0264	-2.21052	-5.19335	2.80954e-05	0.0318487	2.53059	HD
cg06133910	chr13	34185230	-0.556606	-1.37348	-5.19329	2.80998e-05	0.0318487	2.53045	HD
cg19628390	chr6	49784413	-0.514226	3.83675	-5.19238	2.81629e-05	0.0318692	2.52845	HD
cg00264291	chr4	54298874	-0.463122	4.46613	-5.19172	2.8209e-05	0.0318704	2.52699	HD
cg02406289	chr13	21808192	-0.537879	3.29441	-5.19023	2.83133e-05	0.0319309	2.52369	HD
cg19588259	chr7	14042045	-0.536277	4.30664	-5.18967	2.83527e-05	0.0319309	2.52245	HD
cg12264517	chr5	66255020	-0.759515	-2.15522	-5.18842	2.84411e-05	0.0319797	2.51967	HD
cg01944899	chr4	185729744	-0.662769	-0.716056	-5.18707	2.85368e-05	0.0319883	2.51667	HD
cg17736819	chr6	133783020	-0.645783	3.51071	-5.1869	2.85486e-05	0.0319883	2.5163	HD
cg08643930	chr1	142826717	0.553499	2.04569	5.18592	2.86179e-05	0.0319883	2.51413	HD
cg21752295	chr6	7747003	-0.46314	4.50634	-5.18576	2.86294e-05	0.0319883	2.51377	HD
cg01223833	chr21	45532594	-0.617843	1.86583	-5.18339	2.87982e-05	0.0320692	2.50852	HD
cg05077566	chr3	15278781	-0.657126	2.75487	-5.1832	2.8812e-05	0.0320692	2.50809	HD
cg26293014	chr6	126231868	-0.810744	1.14556	-5.18244	2.88662e-05	0.0320692	2.50641	HD
cg18276368	chr2	166420583	-0.642729	2.98897	-5.18156	2.89295e-05	0.0320692	2.50445	HD
cg12276348	chr15	91140248	-0.665295	-0.506536	-5.18149	2.89345e-05	0.0320692	2.5043	HD
cg18209323	chr7	92672878	-0.777655	-2.28557	-5.17998	2.90432e-05	0.0320692	2.50095	HD
cg26891537	chr6	53782704	-0.921897	3.3359	-5.17992	2.90475e-05	0.0320692	2.50082	HD
cg02835779	chr8	6343188	-0.598929	4.11828	-5.17969	2.90639e-05	0.0320692	2.50031	HD
cg03827311	chr8	22757083	-0.575711	1.61495	-5.17607	2.93257e-05	0.0321357	2.4923	HD
cg10791778	chr1	49344968	-0.726653	1.19665	-5.17567	2.93552e-05	0.0321357	2.4914	HD
cg23147243	chr1	202093556	-0.623218	-0.831471	-5.17511	2.9396e-05	0.0321357	2.49016	HD
cg03859846	chr13	114810631	-0.662367	0.583822	-5.17481	2.94179e-05	0.0321357	2.48949	HD
cg01795204	chr11	17332405	-0.879507	1.81902	-5.17461	2.94325e-05	0.0321357	2.48905	HD
cg17609282	chr7	77032864	-0.459595	3.82058	-5.17444	2.9445e-05	0.0321357	2.48867	HD
cg01285877	chr1	61759147	-0.586845	0.7867	-5.17347	2.95161e-05	0.0321357	2.48652	HD
cg02005249	chr7	94273651	-0.617162	3.77683	-5.17256	2.95827e-05	0.0321357	2.4845	HD
cg08388519	chr2	231289857	-0.738921	2.86596	-5.17201	2.9623e-05	0.0321357	2.48328	HD
cg02674039	chr8	26166723	-0.531765	1.03443	-5.17171	2.96453e-05	0.0321357	2.48261	HD
cg27629134	chr2	209675250	-0.714042	3.06667	-5.17056	2.97301e-05	0.0321357	2.48006	HD
cg26207372	chr7	81406545	-0.630291	2.91313	-5.16971	2.97928e-05	0.0321357	2.47818	HD
cg09524422	chr1	226856016	-0.567465	0.101095	-5.16899	2.98456e-05	0.0321357	2.47659	HD
cg14279345	chr1	59948108	-0.487741	3.57778	-5.16765	2.99456e-05	0.0321357	2.4736	HD
cg17078152	chr3	19191785	-0.528837	3.75464	-5.16729	2.99724e-05	0.0321357	2.47281	HD
cg16096176	chr2	236826207	-0.646224	-0.157282	-5.16447	3.01825e-05	0.0321357	2.46656	HD
cg17822735	chr1	45057828	-0.655911	0.181574	-5.16351	3.02549e-05	0.0321357	2.46442	HD
cg20262306	chr7	155599467	-0.5687	1.39977	-5.16303	3.02909e-05	0.0321357	2.46336	HD
cg24634408	chr4	177250214	-0.744306	3.48461	-5.16184	3.03802e-05	0.0321357	2.46073	HD
cg03819767	chr6	49412966	-0.92994	2.48934	-5.16177	3.03856e-05	0.0321357	2.46057	HD
cg15852986	chr13	46872913	-0.418688	4.2505	-5.16129	3.04218e-05	0.0321357	2.4595	HD
cg04004056	chr12	71182688	-0.475975	3.64123	-5.16122	3.04269e-05	0.0321357	2.45935	HD
cg04357925	chr12	123394957	-0.569566	-1.10551	-5.16056	3.04769e-05	0.0321357	2.45789	HD
cg02011981	chr11	70256681	-0.577577	0.352178	-5.1599	3.05267e-05	0.0321357	2.45643	HD
cg03882100	chr1	209728414	-0.660371	3.12849	-5.15908	3.05895e-05	0.0321357	2.45459	HD
cg06844213	chr16	29995217	4.69959	-1.44687	5.15903	3.05928e-05	0.0321357	2.45449	HD
cg05886720	chr17	71259281	-0.5525	0.0901311	-5.15881	3.06094e-05	0.0321357	2.45401	HD
cg17833539	chr3	159637842	-0.715257	2.47753	-5.15823	3.06541e-05	0.0321357	2.45271	HD
cg17131410	chr20	2882140	0.843141	1.50027	5.15756	3.07045e-05	0.0321357	2.45124	HD
cg11165254	chr3	55736620	-0.878652	2.19406	-5.15667	3.0773e-05	0.0321357	2.44925	HD
cg25463742	chr1	10839574	-0.695632	1.95917	-5.15663	3.07758e-05	0.0321357	2.44916	HD
cg06800565	chr1	161124156	0.558463	-4.04244	5.15549	3.08634e-05	0.0321357	2.44662	HD
cg20210151	chr6	30026635	-0.585986	3.70921	-5.15496	3.09038e-05	0.0321357	2.44545	HD
cg06986754	chr7	29409889	-0.678142	1.15098	-5.1539	3.0985e-05	0.0321357	2.44311	HD
cg06036449	chr4	22999359	-0.729699	2.35452	-5.15313	3.10448e-05	0.0321357	2.44138	HD
cg08063891	chr2	190923520	-0.53837	3.2892	-5.15234	3.11053e-05	0.0321357	2.43964	HD
cg03672752	chr2	219128071	-0.678544	5.07996	-5.15093	3.12144e-05	0.0321357	2.43651	HD
cg23293720	chr1	152782959	-0.541055	3.2746	-5.15079	3.12253e-05	0.0321357	2.4362	HD
cg04339177	chr15	31214142	-0.527147	-0.703446	-5.15075	3.12286e-05	0.0321357	2.43611	HD
cg23176214	chr17	79100218	-0.531449	1.0634	-5.15061	3.12395e-05	0.0321357	2.43579	HD
cg21238327	chr1	226222428	-0.536261	-1.14033	-5.15031	3.12622e-05	0.0321357	2.43515	HD
cg08877049	chr18	6937046	-0.593689	3.6816	-5.14969	3.13111e-05	0.0321357	2.43375	HD
cg01339351	chr4	76453118	-0.470937	3.45048	-5.14927	3.13436e-05	0.0321357	2.43282	HD
cg17238970	chr1	81124441	-0.782128	3.04716	-5.14801	3.14416e-05	0.0321357	2.43003	HD
cg18559561	chr14	56117918	-0.920699	1.81931	-5.14708	3.15146e-05	0.0321357	2.42796	HD
cg11681913	chr10	123496922	-0.660744	3.07654	-5.14647	3.15619e-05	0.0321357	2.42662	HD
cg01607143	chr6	137860839	-0.748104	2.80612	-5.14594	3.16035e-05	0.0321357	2.42544	HD
cg24295122	chr2	45676079	-0.706487	3.39979	-5.14517	3.16641e-05	0.0321357	2.42373	HD
cg13755396	chr18	32397458	-0.596861	2.04134	-5.1443	3.17329e-05	0.0321357	2.42179	HD
cg26916006	chr4	186334996	-0.598153	2.8587	-5.1439	3.17642e-05	0.0321357	2.4209	HD
cg22613078	chr3	31586536	-0.628134	3.08344	-5.14359	3.17884e-05	0.0321357	2.42022	HD
cg21177832	chr4	82646617	-0.483063	0.0498559	-5.14256	3.187e-05	0.0321357	2.41793	HD
cg19615684	chr12	6310744	-0.599816	-1.08212	-5.14245	3.18784e-05	0.0321357	2.4177	HD
cg11284625	chr9	123879532	-0.644994	3.06777	-5.1424	3.18831e-05	0.0321357	2.41757	HD
cg12595444	chr20	47356166	-0.709851	-0.0380828	-5.14129	3.19704e-05	0.0321357	2.41512	HD
cg02378329	chr18	72125957	-0.541934	0.929496	-5.1408	3.20093e-05	0.0321357	2.41403	HD
cg16562126	chr1	95788900	-0.753503	-0.0212752	-5.14067	3.20203e-05	0.0321357	2.41373	HD
cg23410343	chr16	72856353	-0.574127	4.23619	-5.13983	3.20872e-05	0.0321357	2.41186	HD
cg27260984	chr17	13399070	-0.477064	3.92325	-5.1387	3.21768e-05	0.0321357	2.40937	HD
cg26231350	chr3	112720292	-0.464118	3.66559	-5.13826	3.22124e-05	0.0321357	2.40838	HD
cg27227159	chr12	2082146	-0.645903	-0.828489	-5.13777	3.22518e-05	0.0321357	2.40729	HD
cg02656323	chr10	129346401	-0.590742	0.23212	-5.1371	3.23049e-05	0.0321357	2.40582	HD
cg02236094	chr5	143747521	-0.815964	3.00274	-5.13702	3.2312e-05	0.0321357	2.40562	HD
cg11621632	chr10	45491549	-0.715484	-1.74946	-5.13656	3.23488e-05	0.0321357	2.4046	HD
cg19939732	chr3	169801806	-0.706433	3.32381	-5.13641	3.23608e-05	0.0321357	2.40427	HD
cg15656824	chr2	134352395	-0.442524	4.07576	-5.136	3.23939e-05	0.0321357	2.40336	HD
cg15993408	chr20	13137730	-0.468939	3.86234	-5.13558	3.24278e-05	0.0321357	2.40242	HD
cg27434995	chr1	151813928	-0.741174	0.763866	-5.13407	3.25491e-05	0.0321357	2.39908	HD
cg09031957	chr10	105639713	-0.710158	2.604	-5.13277	3.26545e-05	0.0321357	2.39619	HD
cg02774854	chr2	181598465	-0.528835	4.0554	-5.13221	3.27004e-05	0.0321357	2.39494	HD
cg26877270	chr5	44385931	-0.755725	1.64675	-5.13147	3.27605e-05	0.0321357	2.39329	HD
cg02718752	chr11	119246508	-0.735814	-0.452195	-5.13134	3.27705e-05	0.0321357	2.39302	HD
cg16385474	chr2	125511738	-0.497556	3.49743	-5.13034	3.28526e-05	0.0321357	2.39078	HD
cg11204897	chr14	67437500	-0.811071	2.63316	-5.12981	3.28957e-05	0.0321357	2.38961	HD
cg24158307	chr14	95599667	-0.561243	0.490707	-5.12981	3.28958e-05	0.0321357	2.38961	HD
cg25674438	chr15	52194280	-0.649254	3.06073	-5.12942	3.29278e-05	0.0321357	2.38874	HD
cg06899522	chr1	9355438	-0.669671	-0.127577	-5.12895	3.2966e-05	0.0321357	2.3877	HD
cg06800806	chr18	33295935	-0.659271	3.3758	-5.12849	3.30032e-05	0.0321357	2.38669	HD
cg20931223	chr2	101615006	-0.453647	3.36694	-5.12805	3.30401e-05	0.0321357	2.3857	HD
cg20600515	chr4	146442733	-0.783448	2.9519	-5.12804	3.30406e-05	0.0321357	2.38568	HD
cg02258002	chr3	119123583	-0.591216	2.79702	-5.12761	3.30761e-05	0.0321357	2.38472	HD
cg04398218	chr18	61368425	-0.580918	3.3362	-5.12759	3.30775e-05	0.0321357	2.38468	HD
cg21988302	chr10	11714128	-0.556234	4.23484	-5.1273	3.3101e-05	0.0321357	2.38405	HD
cg13053595	chr3	133527122	-0.742839	3.28123	-5.12522	3.3273e-05	0.0321357	2.37941	HD
cg09054474	chr3	4455324	-0.523874	3.43847	-5.12471	3.3315e-05	0.0321357	2.37829	HD
ch.10.1020819F	chr10	44585416	-0.84855	-1.7196	-5.12461	3.33232e-05	0.0321357	2.37807	HD
cg22726219	chr5	131339281	-0.624221	-1.00357	-5.12458	3.3326e-05	0.0321357	2.37799	HD
cg14162011	chr9	134571649	-0.598353	3.40292	-5.12436	3.33441e-05	0.0321357	2.37751	HD
cg22216302	chr20	33468207	-0.710749	0.556703	-5.12402	3.33719e-05	0.0321357	2.37676	HD
cg06537680	chr16	67204316	-0.581752	-2.30208	-5.12385	3.33865e-05	0.0321357	2.37637	HD
cg09035925	chr20	19915769	-0.70005	-2.04998	-5.12313	3.34458e-05	0.0321357	2.37478	HD
cg17126523	chr8	77441794	-0.516207	3.76744	-5.12313	3.34463e-05	0.0321357	2.37477	HD
cg16161447	chr4	36161248	-0.585673	4.06257	-5.12285	3.34693e-05	0.0321357	2.37416	HD
cg25072090	chr2	187222864	-0.501573	4.25547	-5.12156	3.35767e-05	0.0321357	2.37129	HD
cg13411923	chr12	122396677	-0.746792	0.317335	-5.12138	3.35916e-05	0.0321357	2.37089	HD
cg03405302	chr7	31833414	-0.753671	1.99683	-5.12087	3.36342e-05	0.0321357	2.36976	HD
cg03654707	chr14	36490264	-0.632009	-0.829052	-5.11945	3.37529e-05	0.0321357	2.36661	HD
cg06437030	chr3	196882163	-0.733097	1.44795	-5.11926	3.37689e-05	0.0321357	2.36619	HD
cg01093898	chr17	15371074	-0.484859	3.30252	-5.11735	3.39297e-05	0.0321357	2.36194	HD
cg13947385	chr12	125605601	-0.664146	3.5091	-5.1168	3.39761e-05	0.0321357	2.36072	HD
cg14660710	chr18	42217877	-0.744334	0.735783	-5.11483	3.41433e-05	0.0321357	2.35633	HD
cg09947611	chr11	1542360	-0.458276	-1.29124	-5.11399	3.42147e-05	0.0321357	2.35446	HD
cg01338157	chr10	27233637	-0.59789	3.53619	-5.11333	3.42704e-05	0.0321357	2.353	HD
cg19294383	chr11	46992475	-0.741436	3.23766	-5.11324	3.42781e-05	0.0321357	2.3528	HD
cg03624563	chr5	96119711	-0.685029	2.89019	-5.11306	3.42937e-05	0.0321357	2.35239	HD
cg14665781	chr10	88232080	-0.609103	2.80923	-5.11255	3.43374e-05	0.0321357	2.35126	HD
cg17280723	chr5	101634495	-0.566707	3.33747	-5.11218	3.43688e-05	0.0321357	2.35044	HD
cg04683300	chr11	19169804	-0.885421	2.54804	-5.11197	3.4387e-05	0.0321357	2.34996	HD
cg20751398	chr11	126660703	-0.478337	-0.148492	-5.10974	3.45777e-05	0.0321357	2.34502	HD
cg25826143	chr9	696918	-0.801774	-2.18373	-5.10924	3.46205e-05	0.0321357	2.34391	HD
cg20511962	chr8	94828615	-0.683084	2.58183	-5.10847	3.46867e-05	0.0321357	2.3422	HD
cg00626624	chr5	16588803	-0.881936	-0.581936	-5.10757	3.47646e-05	0.0321357	2.3402	HD
cg02095572	chr2	132155793	-0.666466	3.54038	-5.10635	3.48701e-05	0.0321357	2.33749	HD
cg06794293	chr8	12979847	-0.575842	-1.63901	-5.10554	3.49404e-05	0.0321357	2.33569	HD
cg17476223	chr4	77663285	-0.830253	2.95063	-5.10549	3.49449e-05	0.0321357	2.33557	HD
cg06561001	chr2	190743662	-0.454253	3.6698	-5.10542	3.49513e-05	0.0321357	2.33541	HD
cg12965833	chr14	100744154	-0.817017	1.34818	-5.10504	3.49842e-05	0.0321357	2.33457	HD
cg05747234	chr17	53400131	-0.611785	2.77088	-5.10495	3.49917e-05	0.0321357	2.33437	HD
cg27401755	chr8	100371135	-0.803119	2.41028	-5.10457	3.50248e-05	0.0321357	2.33353	HD
cg19363920	chr6	161518132	-0.622037	3.67928	-5.10409	3.50667e-05	0.0321357	2.33246	HD
cg12691765	chr8	24852955	-0.587944	3.77916	-5.10356	3.51127e-05	0.0321357	2.33129	HD
cg13665823	chr6	132381932	-0.470882	3.41952	-5.10356	3.51133e-05	0.0321357	2.33127	HD
cg26502057	chr5	14278582	-0.900712	2.41093	-5.10313	3.51508e-05	0.0321357	2.33032	HD
cg24784036	chr3	50306878	-0.558153	-0.827491	-5.10313	3.51508e-05	0.0321357	2.33032	HD
cg18791395	chr6	131278660	-0.564598	3.26667	-5.10288	3.51723e-05	0.0321357	2.32977	HD
cg12041684	chr16	84176566	-0.726677	2.88919	-5.10066	3.53673e-05	0.0321357	2.32482	HD
cg10190744	chr4	183651175	-0.534753	4.10351	-5.10047	3.53836e-05	0.0321357	2.32441	HD
cg26123532	chr2	158027027	-0.667966	0.435832	-5.09971	3.54506e-05	0.0321357	2.32272	HD
cg01549663	chr6	158090915	-0.690361	-1.68442	-5.09851	3.55562e-05	0.0321357	2.32006	HD
cg03440426	chr6	53363773	-0.669469	2.16758	-5.09737	3.56576e-05	0.0321357	2.31751	HD
cg00534472	chr10	60123418	-0.73995	2.96351	-5.09711	3.56804e-05	0.0321357	2.31694	HD
cg18721807	chr1	232969309	-0.70476	2.88544	-5.09709	3.56826e-05	0.0321357	2.31689	HD
cg17540765	chr17	73631586	-0.458305	-0.332598	-5.09642	3.57419e-05	0.0321357	2.3154	HD
cg25046661	chr3	151839485	-0.925549	2.85103	-5.09639	3.57449e-05	0.0321357	2.31533	HD
cg15260981	chr12	15784826	-0.856111	1.9422	-5.0962	3.57615e-05	0.0321357	2.31491	HD
cg14930335	chr2	236619767	-0.621487	-0.611737	-5.09597	3.57818e-05	0.0321357	2.3144	HD
cg00320861	chr7	103075709	-0.840177	1.78148	-5.09522	3.58488e-05	0.0321357	2.31273	HD
cg23105907	chr6	109379814	-0.591887	0.900374	-5.09467	3.58974e-05	0.0321357	2.31152	HD
cg23323457	chr8	42948412	0.783177	-4.94879	5.0944	3.59217e-05	0.0321357	2.31091	HD
cg22506548	chr1	2996949	-0.407403	-0.246163	-5.09224	3.61149e-05	0.0321357	2.30611	HD
cg27327253	chr13	93872448	-0.666359	1.74174	-5.09148	3.61831e-05	0.0321357	2.30443	HD
cg20758171	chr15	57754682	-0.686467	-1.13749	-5.09127	3.62026e-05	0.0321357	2.30394	HD
cg02687109	chr3	25482640	-0.722924	3.27607	-5.09033	3.62871e-05	0.0321357	2.30186	HD
cg16142112	chr7	37290519	-0.767303	0.277126	-5.08949	3.63629e-05	0.0321357	2.29999	HD
cg03335128	chr1	1731415	-0.66103	1.47782	-5.08939	3.6372e-05	0.0321357	2.29977	HD
cg20237960	chr7	45926556	-0.660607	3.04995	-5.0893	3.63801e-05	0.0321357	2.29957	HD
cg11717782	chr1	203023927	-0.56186	3.26971	-5.08874	3.64312e-05	0.0321357	2.29831	HD
cg09835686	chr13	38289361	-0.68406	3.63442	-5.08728	3.65639e-05	0.0321357	2.29506	HD
cg17573714	chr12	72013467	-0.561885	3.73954	-5.08675	3.66121e-05	0.0321357	2.29388	HD
cg02843359	chr9	14850322	-0.735437	2.79395	-5.08608	3.66729e-05	0.0321357	2.2924	HD
cg23889476	chr6	56698071	-0.925077	2.6668	-5.08578	3.67003e-05	0.0321357	2.29173	HD
cg07428713	chr18	23713407	-0.603079	3.65213	-5.08538	3.67368e-05	0.0321357	2.29084	HD
cg13388822	chr12	26893374	-0.65178	3.69094	-5.08525	3.67482e-05	0.0321357	2.29056	HD
cg18548400	chr3	182506874	-0.553771	1.22471	-5.08508	3.67644e-05	0.0321357	2.29017	HD
cg17857235	chr5	17213797	0.679933	2.36573	5.08487	3.67834e-05	0.0321357	2.28971	HD
cg12711407	chr1	240634354	-0.601483	3.22498	-5.08405	3.68587e-05	0.0321357	2.28788	HD
cg11066131	chr14	22184568	-0.733805	3.15631	-5.08367	3.68932e-05	0.0321357	2.28704	HD
cg09671092	chr8	124431723	-0.550153	0.323756	-5.08275	3.69782e-05	0.0321357	2.28498	HD
cg21553916	chr15	50849795	-0.78678	2.68133	-5.08258	3.69934e-05	0.0321357	2.28461	HD
cg20452252	chr10	577236	-0.546135	3.59013	-5.08247	3.70036e-05	0.0321357	2.28437	HD
cg22240998	chr3	4736799	-0.654256	2.70833	-5.08244	3.70064e-05	0.0321357	2.2843	HD
cg04011253	chr11	129685613	-0.621296	-3.8511	-5.08192	3.70544e-05	0.0321357	2.28314	HD
cg17173891	chr6	87967392	-0.5743	3.87342	-5.08191	3.70553e-05	0.0321357	2.28312	HD
cg23352483	chr3	116142557	-0.573459	-1.35384	-5.08168	3.70761e-05	0.0321357	2.28262	HD
cg03094728	chr7	91687463	-0.74107	2.27504	-5.08162	3.70822e-05	0.0321357	2.28247	HD
cg16440564	chr1	44620604	-0.535104	3.59294	-5.08122	3.71186e-05	0.0321357	2.28159	HD
cg18207109	chr10	71889019	-0.656168	3.41341	-5.08069	3.71674e-05	0.0321357	2.28042	HD
cg08517799	chr8	53566460	-0.746612	2.3893	-5.08051	3.71847e-05	0.0321357	2.28	HD
cg16255198	chr4	149700431	-0.609901	3.79966	-5.0801	3.72222e-05	0.0321357	2.2791	HD
cg13126387	chr6	64030080	-0.635271	3.21695	-5.07937	3.72898e-05	0.0321357	2.27747	HD
cg14793544	chr6	30538842	-0.82623	-1.83382	-5.07911	3.73144e-05	0.0321357	2.27688	HD
cg09437691	chr11	80475231	-0.577312	3.43598	-5.07841	3.7379e-05	0.0321357	2.27534	HD
cg01145653	chr3	125775696	-0.757543	1.63987	-5.07815	3.74028e-05	0.0321357	2.27477	HD
cg09690103	chr4	14603924	-0.662158	-0.122442	-5.07737	3.74759e-05	0.0321357	2.27302	HD
cg24318365	chr10	392243	-0.498773	4.628	-5.07724	3.74876e-05	0.0321357	2.27274	HD
cg13803067	chr2	99949822	-0.558887	2.58506	-5.07721	3.74912e-05	0.0321357	2.27266	HD
cg10807105	chr6	17032522	-0.694013	-0.111948	-5.07707	3.75042e-05	0.0321357	2.27235	HD
cg19961312	chr3	108889855	-0.530374	3.88693	-5.0765	3.75569e-05	0.0321357	2.27109	HD
cg11041636	chr1	167807454	-0.614519	3.15722	-5.07562	3.76391e-05	0.0321357	2.26913	HD
cg22616124	chr6	88304054	-1.02477	2.32105	-5.07554	3.76467e-05	0.0321357	2.26895	HD
cg26842332	chr8	31200692	-0.724006	2.87117	-5.0753	3.76694e-05	0.0321357	2.26841	HD
cg07754381	chr4	140037864	-0.536408	3.68636	-5.07465	3.77306e-05	0.0321357	2.26696	HD
cg09008589	chr7	42214329	-0.528695	0.362769	-5.07393	3.77976e-05	0.0321357	2.26537	HD
cg01522161	chr3	109360862	-0.700081	2.93979	-5.0737	3.782e-05	0.0321357	2.26484	HD
cg00513032	chr17	19605935	-0.685127	1.27335	-5.07338	3.78493e-05	0.0321357	2.26415	HD
cg22155218	chr1	92110813	-0.623688	1.4904	-5.07337	3.78501e-05	0.0321357	2.26413	HD
cg18107144	chr1	32042157	-0.729133	-2.29661	-5.07318	3.78684e-05	0.0321357	2.2637	HD
cg18712792	chr14	21270133	-0.566602	-1.20094	-5.07209	3.7971e-05	0.0321357	2.26128	HD
cg19624955	chr15	50867383	-0.692994	2.49192	-5.07174	3.80048e-05	0.0321357	2.26048	HD
cg10612751	chr4	169751983	-0.609237	3.52154	-5.07172	3.80059e-05	0.0321357	2.26046	HD
cg09879989	chr9	86892251	-0.485434	3.70115	-5.0714	3.80364e-05	0.0321357	2.25974	HD
cg17120366	chr10	28571322	-0.713492	2.05937	-5.07077	3.80964e-05	0.0321357	2.25833	HD
cg16316720	chr1	168014209	-0.518533	3.76127	-5.07038	3.81335e-05	0.0321357	2.25746	HD
cg25023260	chr7	25045865	-0.721585	3.29221	-5.07013	3.81573e-05	0.0321357	2.2569	HD
cg14802771	chr2	232903780	-0.56401	-0.623274	-5.06964	3.82035e-05	0.0321357	2.25582	HD
cg19031044	chr8	95669814	-0.662825	3.4888	-5.06952	3.82152e-05	0.0321357	2.25554	HD
cg13394713	chr8	79031638	-0.531829	3.65004	-5.06901	3.82638e-05	0.0321357	2.25441	HD
cg21628673	chr4	60017293	-0.691802	2.88318	-5.06891	3.82732e-05	0.0321357	2.25419	HD
cg23668476	chr7	65715904	-0.557738	0.280521	-5.06837	3.83243e-05	0.0321357	2.25299	HD
cg13198116	chr2	5920502	-1.40035	2.02522	-5.06802	3.83577e-05	0.0321357	2.25221	HD
cg11974480	chr8	71694705	-1.2167	1.50837	-5.06799	3.83606e-05	0.0321357	2.25214	HD
cg08637691	chr9	134989631	-0.623721	-1.21706	-5.06714	3.84419e-05	0.0321357	2.25025	HD
cg25705734	chr6	143068761	-0.786559	2.30997	-5.06593	3.85579e-05	0.0321357	2.24755	HD
cg25752539	chr17	76671516	-0.621034	4.04248	-5.06586	3.85649e-05	0.0321357	2.24739	HD
cg16040911	chr6	137330326	-0.570543	3.59481	-5.06562	3.85874e-05	0.0321357	2.24687	HD
cg07047256	chr6	56558365	-1.07484	-0.326083	-5.06543	3.86053e-05	0.0321357	2.24645	HD
cg12650480	chr1	206235524	-0.53362	3.48329	-5.06442	3.8703e-05	0.0321357	2.24419	HD
cg11904435	chr10	118563110	-0.551414	0.0800293	-5.06434	3.87103e-05	0.0321357	2.24403	HD
cg14276286	chr11	111782364	-0.693132	0.0542876	-5.06379	3.87639e-05	0.0321357	2.24279	HD
cg04171909	chr1	111184510	-0.829053	2.24684	-5.0621	3.89267e-05	0.0321357	2.23904	HD
cg00036976	chr16	85343281	-0.494582	-1.02418	-5.06178	3.89583e-05	0.0321357	2.23831	HD
cg00609661	chr10	1072489	-0.626016	3.10648	-5.06057	3.90756e-05	0.0321357	2.23562	HD
cg07695047	chr3	52312341	-0.527383	-2.27848	-5.06025	3.91068e-05	0.0321357	2.23491	HD
cg25087601	chr11	128997245	-0.575045	3.49027	-5.05991	3.91393e-05	0.0321357	2.23416	HD
cg19928955	chr13	34184932	-0.926155	-1.47338	-5.05917	3.92119e-05	0.0321357	2.2325	HD
cg26398793	chr6	28493284	-0.589312	3.27799	-5.05896	3.92326e-05	0.0321357	2.23203	HD
cg20536617	chr10	7770764	-0.604836	0.768898	-5.05873	3.92545e-05	0.0321357	2.23153	HD
cg17781772	chr5	173712065	0.491254	1.79448	5.05871	3.92563e-05	0.0321357	2.23149	HD
cg10576646	chr21	30194253	-0.59028	3.81575	-5.0581	3.93162e-05	0.0321357	2.23013	HD
cg10769985	chr3	185007692	-0.482887	4.07391	-5.0576	3.93649e-05	0.0321357	2.22902	HD
cg00955895	chr5	43190083	-0.645504	3.62461	-5.05724	3.94003e-05	0.0321357	2.22821	HD
cg04252710	chr14	69381541	-0.828445	2.36312	-5.05663	3.94608e-05	0.0321357	2.22684	HD
cg25279395	chr5	94265680	-0.652268	3.34283	-5.05587	3.95355e-05	0.0321357	2.22515	HD
cg18871289	chr17	72210278	-0.561846	-1.95769	-5.05525	3.95965e-05	0.0321357	2.22377	HD
cg12697764	chr10	43306339	-0.56789	3.61804	-5.05496	3.96243e-05	0.0321357	2.22314	HD
cg08850719	chr16	66950705	-0.887616	2.19607	-5.05457	3.96627e-05	0.0321357	2.22227	HD
cg12170574	chr7	46800762	-0.750198	3.25564	-5.05353	3.97659e-05	0.0321357	2.21995	HD
cg25654380	chr5	142401091	-0.831601	3.0132	-5.05309	3.981e-05	0.0321357	2.21896	HD
cg06956648	chr18	69502972	-0.541358	2.78067	-5.05308	3.98109e-05	0.0321357	2.21894	HD
cg23077682	chr11	55562039	-0.676974	3.06983	-5.05157	3.99608e-05	0.0321357	2.21557	HD
cg05184395	chr6	169192573	-0.524554	0.34122	-5.05153	3.99647e-05	0.0321357	2.21549	HD
cg11661375	chr5	17275997	-0.664065	2.65938	-5.05101	4.00162e-05	0.0321357	2.21433	HD
cg11641097	chr4	42054953	-0.841937	2.23228	-5.05089	4.00283e-05	0.0321357	2.21406	HD
cg00879872	chr11	14543526	-0.560934	3.60094	-5.04958	4.01592e-05	0.0321357	2.21114	HD
cg01035598	chr13	49976676	-0.647675	2.94134	-5.04899	4.02182e-05	0.0321357	2.20983	HD
cg21432711	chr16	57216798	-0.521737	4.3031	-5.04898	4.02189e-05	0.0321357	2.20981	HD
cg13647309	chr5	68473620	-0.550926	4.10548	-5.04887	4.02302e-05	0.0321357	2.20956	HD
cg05306831	chr11	56467759	-0.603358	3.10892	-5.04875	4.0242e-05	0.0321357	2.2093	HD
cg11823449	chr1	185228506	-0.739618	2.72104	-5.04867	4.02499e-05	0.0321357	2.20912	HD
cg06838703	chr9	22765724	-0.757516	2.49048	-5.0471	4.0407e-05	0.0321357	2.20564	HD
cg17626965	chr12	15949188	-0.905566	2.77505	-5.04602	4.05163e-05	0.0321357	2.20322	HD
cg20920951	chr2	74736058	-0.585248	3.68061	-5.04538	4.0581e-05	0.0321357	2.20179	HD
cg06512476	chr7	34195767	-0.598246	3.26848	-5.04521	4.05978e-05	0.0321357	2.20142	HD
cg02272278	chr6	158448578	-0.509819	0.595072	-5.04459	4.06609e-05	0.0321357	2.20003	HD
cg24431362	chr8	56677930	-0.920943	2.29901	-5.04452	4.06678e-05	0.0321357	2.19988	HD
cg02693498	chr13	24758821	-0.70856	-0.119973	-5.04412	4.07079e-05	0.0321357	2.199	HD
cg02366018	chr17	68865694	-0.623428	2.51336	-5.04372	4.07491e-05	0.0321357	2.19809	HD
cg16023600	chr5	147272300	-0.542846	3.6219	-5.04364	4.07573e-05	0.0321357	2.19791	HD
cg23528787	chr4	95419753	-0.63346	3.08485	-5.04328	4.07939e-05	0.0321357	2.19711	HD
cg01954957	chr14	38263617	-0.556545	3.38201	-5.042	4.09239e-05	0.0321357	2.19426	HD
cg10021494	chr2	165008614	-0.578941	3.54955	-5.04187	4.09365e-05	0.0321357	2.19398	HD
cg21524530	chr4	178821877	-0.834055	2.69554	-5.04067	4.10596e-05	0.0321357	2.1913	HD
cg05248081	chr6	89078205	-0.4926	4.13435	-5.04061	4.10661e-05	0.0321357	2.19116	HD
cg20221707	chr17	48348059	-0.440084	-0.172239	-5.03965	4.11633e-05	0.0321357	2.18904	HD
cg18553213	chr17	4065331	-0.761095	0.265869	-5.03963	4.11663e-05	0.0321357	2.18897	HD
cg25768944	chr7	121215202	-0.653231	3.5183	-5.03849	4.12831e-05	0.0321357	2.18644	HD
cg07685390	chr12	4353225	-0.751922	4.37242	-5.03773	4.13606e-05	0.0321357	2.18476	HD
cg16793757	chr10	62098976	-0.598979	2.36953	-5.03735	4.14006e-05	0.0321357	2.18389	HD
cg08988698	chr2	55212054	-0.688398	2.48655	-5.03685	4.14518e-05	0.0321357	2.18279	HD
cg19027726	chr6	55957159	-0.5328	3.43874	-5.03665	4.14719e-05	0.0321357	2.18235	HD
cg27530628	chr20	44037436	-0.692149	0.644919	-5.03652	4.14859e-05	0.0321357	2.18205	HD
cg17723122	chr1	205641542	-0.711043	0.320327	-5.03619	4.15195e-05	0.0321357	2.18133	HD
cg13760881	chr9	72812874	-0.920238	2.77131	-5.03536	4.16057e-05	0.0321357	2.17947	HD
cg05423727	chr12	116561530	-0.789848	-2.7031	-5.03461	4.16831e-05	0.0321357	2.17781	HD
cg19100992	chr12	105244251	-0.701708	3.11839	-5.03382	4.17661e-05	0.0321357	2.17603	HD
cg02528150	chr12	62940760	-0.568139	3.16358	-5.03248	4.19048e-05	0.0321357	2.17306	HD
cg15772133	chr2	33585815	-0.633356	2.52347	-5.03184	4.19725e-05	0.0321357	2.17161	HD
cg08169794	chr6	118709682	-0.681551	1.19087	-5.03108	4.20518e-05	0.0321357	2.16992	HD
cg26638716	chr14	80053724	0.819243	-0.550915	5.02998	4.21666e-05	0.0321357	2.16748	HD
cg15000031	chr3	152097375	-0.884693	1.01921	-5.02981	4.21844e-05	0.0321357	2.16711	HD
cg01887322	chr12	6343862	-0.569106	0.180535	-5.02905	4.22651e-05	0.0321357	2.16539	HD
cg12327749	chr5	154337285	-0.724139	3.02379	-5.0289	4.22804e-05	0.0321357	2.16507	HD
cg21220614	chr22	43266108	-0.460617	0.158235	-5.02869	4.23023e-05	0.0321357	2.16461	HD
cg16598679	chr14	90851046	0.710787	1.82855	5.02797	4.23789e-05	0.0321357	2.16299	HD
cg10320027	chr3	137019913	-0.714683	2.86932	-5.02783	4.23937e-05	0.0321357	2.16268	HD
cg10807894	chr12	125169804	-1.08686	-4.64781	-5.02773	4.24041e-05	0.0321357	2.16246	HD
cg05477401	chr12	116505974	-0.624757	-0.725121	-5.02759	4.24189e-05	0.0321357	2.16214	HD
cg05760937	chr10	134552168	-0.498488	-0.365587	-5.02737	4.24423e-05	0.0321357	2.16165	HD
cg25463688	chr1	235254025	-0.523394	0.898093	-5.02734	4.24447e-05	0.0321357	2.1616	HD
cg26994192	chr11	41880716	-0.696545	3.06769	-5.02724	4.24551e-05	0.0321357	2.16138	HD
cg24439121	chr12	24719938	-0.512023	3.65467	-5.02701	4.24801e-05	0.0321357	2.16085	HD
cg11280087	chr5	128255842	-0.533468	3.53432	-5.02631	4.25543e-05	0.0321357	2.15929	HD
cg23879481	chr5	64931133	-0.523629	3.72378	-5.0263	4.25552e-05	0.0321357	2.15927	HD
cg09999560	chr1	221913233	-0.585005	-0.448584	-5.0261	4.25765e-05	0.0321357	2.15882	HD
cg24478733	chr11	90264861	-0.484961	3.82483	-5.02557	4.26323e-05	0.0321357	2.15765	HD
cg09395955	chr12	56476997	-0.745227	-0.255053	-5.02547	4.26427e-05	0.0321357	2.15743	HD
cg15781504	chr11	4871411	-0.671563	3.3937	-5.02546	4.26437e-05	0.0321357	2.15741	HD
cg13108609	chr3	114085324	-0.568243	2.89661	-5.02528	4.2663e-05	0.0321357	2.15701	HD
cg00068519	chr7	94259997	-0.520422	3.38063	-5.0249	4.27038e-05	0.0321357	2.15615	HD
cg13023030	chr6	48398622	-0.667759	2.40912	-5.02441	4.2756e-05	0.0321357	2.15506	HD
cg03859668	chr12	131649067	-0.594014	3.43231	-5.02354	4.2848e-05	0.0321357	2.15313	HD
cg04796642	chr1	214832580	-0.520303	4.16969	-5.0234	4.28632e-05	0.0321357	2.15282	HD
cg15672365	chr11	57888214	-0.964411	2.55459	-5.02316	4.2889e-05	0.0321357	2.15228	HD
cg17218344	chr14	80998242	-0.439013	3.93948	-5.02296	4.29101e-05	0.0321357	2.15184	HD
cg13735193	chr6	27923762	-0.608585	2.9271	-5.02282	4.29254e-05	0.0321357	2.15152	HD
cg06897370	chr6	93733114	-0.583312	3.11431	-5.02221	4.2991e-05	0.0321357	2.15015	HD
cg09941995	chr5	28404014	-0.444255	0.722402	-5.02174	4.30413e-05	0.0321357	2.1491	HD
cg14102577	chr15	54900873	-0.622354	1.94028	-5.02086	4.3136e-05	0.0321357	2.14714	HD
cg02727828	chr3	71658533	-0.568964	4.12335	-5.02083	4.31386e-05	0.0321357	2.14708	HD
cg06105935	chr7	88265165	-0.616174	3.0576	-5.0207	4.31526e-05	0.0321357	2.14679	HD
cg05369791	chr7	130131146	-0.541695	-0.781562	-5.02057	4.31669e-05	0.0321357	2.1465	HD
cg05715353	chr14	55841074	-0.706736	2.67163	-5.01902	4.33331e-05	0.0321357	2.14305	HD
cg02217975	chr7	92325242	-0.735438	-1.87635	-5.01883	4.33546e-05	0.0321357	2.14261	HD
cg10958598	chr4	92747934	-0.658331	3.26196	-5.01855	4.33838e-05	0.0321357	2.14201	HD
cg15035590	chr3	66437456	-0.77918	0.0282102	-5.01843	4.33969e-05	0.0321357	2.14174	HD
cg09201906	chr4	106854773	-0.676162	2.79882	-5.01755	4.34924e-05	0.0321357	2.13977	HD
cg19735532	chr2	190367541	-0.543854	2.93895	-5.01611	4.36487e-05	0.0321357	2.13656	HD
cg25236277	chr3	119070599	0.569832	2.45631	5.01592	4.36691e-05	0.0321357	2.13614	HD
cg02620935	chr12	18429024	-0.742083	1.84212	-5.0158	4.36826e-05	0.0321357	2.13586	HD
cg14009504	chr14	71555837	-0.627357	2.63617	-5.01566	4.3698e-05	0.0321357	2.13555	HD
cg01126380	chr3	122087056	-0.539062	3.19802	-5.01556	4.37091e-05	0.0321357	2.13532	HD
cg18398009	chr11	94582124	-0.553681	3.9057	-5.01551	4.37137e-05	0.0321357	2.13523	HD
cg15780078	chr10	86004395	-0.630319	-1.09107	-5.01513	4.37558e-05	0.0321357	2.13436	HD
cg11804948	chr12	31660731	-0.614542	3.41048	-5.0147	4.38021e-05	0.0321357	2.13342	HD
cg20841436	chr6	163613008	-0.757516	0.579807	-5.01394	4.38858e-05	0.0321357	2.13171	HD
cg24213954	chr2	169560598	-0.64886	0.147742	-5.01376	4.39046e-05	0.0321357	2.13133	HD
cg06978626	chr1	235006142	-0.48794	4.25093	-5.01361	4.39213e-05	0.0321357	2.13099	HD
cg25347499	chr19	44066989	0.380349	-0.329754	5.01344	4.39398e-05	0.0321357	2.13061	HD
cg15748376	chr7	20524156	-0.73027	1.61611	-5.01341	4.39432e-05	0.0321357	2.13054	HD
cg24677444	chr6	30140366	-0.651191	0.771238	-5.01289	4.40005e-05	0.0321357	2.12937	HD
cg21672524	chr19	51858253	-0.805718	0.820528	-5.01272	4.40191e-05	0.0321357	2.12899	HD
cg20812837	chr13	91743034	-0.727409	3.20374	-5.01263	4.40285e-05	0.0321357	2.1288	HD
cg05097801	chr4	174834788	-0.612646	3.37519	-5.01259	4.40328e-05	0.0321357	2.12872	HD
cg15129971	chr5	11027153	-0.497172	3.75506	-5.01084	4.42253e-05	0.0321357	2.12481	HD
cg27473073	chr8	67996256	-0.671219	3.44271	-5.01073	4.42373e-05	0.0321357	2.12457	HD
cg11282156	chr3	63428840	-0.592431	-2.09665	-5.00998	4.43198e-05	0.0321357	2.1229	HD
cg09143713	chr20	9141615	-0.510528	-0.667587	-5.00924	4.44018e-05	0.0321357	2.12124	HD
cg27207809	chr1	84486044	-0.62749	-0.95855	-5.0085	4.44837e-05	0.0321357	2.11959	HD
cg25889035	chr2	236826311	-0.507706	-0.236458	-5.00847	4.44871e-05	0.0321357	2.11952	HD
cg13123425	chr3	111590837	-0.874778	2.58172	-5.00795	4.45452e-05	0.0321357	2.11836	HD
cg26220781	chr12	31654976	-0.625588	3.19134	-5.00744	4.46022e-05	0.0321357	2.11721	HD
cg16931554	chr19	47579511	-0.904563	-1.36393	-5.00621	4.47387e-05	0.0321357	2.11447	HD
cg11854463	chr10	33889182	-0.63851	3.45469	-5.00612	4.47489e-05	0.0321357	2.11427	HD
cg12089028	chr7	68149406	-0.552221	-0.458342	-5.00589	4.47747e-05	0.0321357	2.11376	HD
cg02674055	chr10	123209814	-0.60229	0.806064	-5.00555	4.48116e-05	0.0321357	2.11302	HD
cg18987912	chr6	105582860	-0.721967	3.3021	-5.00505	4.48683e-05	0.0321357	2.11189	HD
cg14438189	chr19	54367504	-0.701128	-0.189011	-5.00443	4.49369e-05	0.0321357	2.11052	HD
cg12699784	chr9	107299208	-0.791236	2.80165	-5.00433	4.49484e-05	0.0321357	2.11029	HD
cg15750238	chr17	1585625	-0.642885	3.46205	-5.004	4.49861e-05	0.0321357	2.10954	HD
cg07341237	chr12	78837100	-0.664036	3.51688	-5.00311	4.50858e-05	0.0321357	2.10755	HD
cg08766289	chr15	97972124	-0.632381	3.25882	-5.00293	4.51056e-05	0.0321357	2.10716	HD
cg08201041	chr1	210513958	-0.77611	2.66074	-5.00271	4.51308e-05	0.0321357	2.10666	HD
cg11098970	chr2	196535378	-0.575026	3.21341	-5.00235	4.51706e-05	0.0321357	2.10587	HD
cg12339785	chr2	65601130	-0.563452	2.89988	-5.00207	4.52028e-05	0.0321357	2.10523	HD
cg08209365	chr11	94902460	-0.594429	3.01332	-5.00192	4.52193e-05	0.0321357	2.10491	HD
cg15999104	chr3	93780377	-0.85161	3.72969	-5.0012	4.53005e-05	0.0321357	2.1033	HD
cg10044303	chr3	44775499	-0.653494	2.35427	-5.00082	4.53436e-05	0.0321357	2.10245	HD
cg22162932	chr18	22495856	-0.869545	2.60506	-5.00076	4.53498e-05	0.0321357	2.10233	HD
cg02757270	chr7	156588718	-0.505609	3.6798	-5.00062	4.53656e-05	0.0321357	2.10202	HD
cg15421639	chr2	67687746	-0.63247	3.53716	-5.00057	4.5372e-05	0.0321357	2.10189	HD
cg22594692	chr13	25766718	-0.710593	0.590832	-4.9998	4.54583e-05	0.0321357	2.10019	HD
cg22345048	chr13	21252918	-0.691503	-1.35241	-4.99978	4.54613e-05	0.0321357	2.10013	HD
cg05868449	chr4	113570356	-1.01693	1.48233	-4.99919	4.55278e-05	0.0321357	2.09882	HD
cg02160323	chr5	36415442	-0.639408	3.77107	-4.99903	4.55455e-05	0.0321357	2.09847	HD
cg08101375	chr12	104443925	-0.760662	-2.34576	-4.99901	4.55481e-05	0.0321357	2.09842	HD
cg03124510	chr10	6216434	-0.526939	-0.0602919	-4.99874	4.55789e-05	0.0321357	2.09782	HD
cg14577406	chr9	14317154	-0.482134	0.18668	-4.99797	4.56665e-05	0.0321357	2.0961	HD
cg05964000	chr1	55564130	-0.533003	3.52454	-4.99759	4.57101e-05	0.0321357	2.09524	HD
cg08439787	chr11	28779514	-0.656971	2.92843	-4.99722	4.57524e-05	0.0321357	2.09441	HD
cg01673485	chr6	42391208	-0.614323	3.29494	-4.99673	4.58082e-05	0.0321357	2.09332	HD
cg24965026	chr12	31645968	-0.817364	0.466328	-4.99642	4.58435e-05	0.0321357	2.09263	HD
cg19167683	chr11	57194495	-1.01571	-3.42938	-4.99559	4.5938e-05	0.0321357	2.09079	HD
cg09488258	chr5	39518875	-0.805453	-0.991084	-4.99537	4.59635e-05	0.0321357	2.09029	HD
cg20032501	chr11	85395327	-0.595283	3.481	-4.99519	4.59842e-05	0.0321357	2.08989	HD
cg01960160	chr3	57613404	-0.957546	1.23799	-4.99507	4.59972e-05	0.0321357	2.08964	HD
cg16460860	chr17	17744282	-0.561135	-1.07441	-4.99467	4.6043e-05	0.0321357	2.08874	HD
cg18610978	chr2	135206815	-0.556106	0.730775	-4.99452	4.60602e-05	0.0321357	2.08841	HD
cg08466075	chr1	243448927	-0.469305	2.71216	-4.99438	4.60768e-05	0.0321357	2.08809	HD
cg11136343	chr5	163273702	-0.746124	1.8109	-4.99333	4.61976e-05	0.0321357	2.08574	HD
cg26986713	chr3	121733688	-0.540636	3.68836	-4.99332	4.61984e-05	0.0321357	2.08573	HD
cg03472357	chr3	30678193	-0.574127	3.30611	-4.99289	4.62488e-05	0.0321357	2.08475	HD
cg08280475	chr3	128997692	-0.769136	-4.88766	-4.99229	4.63179e-05	0.0321357	2.08341	HD
cg02362017	chr9	131154347	-1.12731	0.676022	-4.99121	4.64422e-05	0.0321357	2.08101	HD
cg08833631	chr16	20774219	-0.467816	2.74413	-4.99069	4.65025e-05	0.0321357	2.07985	HD
cg04772328	chr2	170549930	-0.626233	-1.10165	-4.99058	4.65146e-05	0.0321357	2.07962	HD
cg26791879	chr10	131005696	-0.99968	-1.43153	-4.98977	4.6609e-05	0.0321357	2.0778	HD
cg21409029	chr1	171535519	-0.494658	3.77536	-4.98899	4.66995e-05	0.0321357	2.07606	HD
cg17126573	chr1	244627384	-0.506065	3.78185	-4.98881	4.67208e-05	0.0321357	2.07566	HD
cg26846943	chr6	112165062	-0.505412	0.451418	-4.98844	4.67638e-05	0.0321357	2.07483	HD
cg16972496	chr11	95519305	-0.634584	3.43675	-4.98766	4.68545e-05	0.0321357	2.0731	HD
cg08636886	chr11	101018199	-0.554789	3.78071	-4.9867	4.69668e-05	0.0321357	2.07095	HD
cg23053977	chr6	46434547	-0.654661	1.23142	-4.98568	4.70865e-05	0.0321357	2.06867	HD
cg23087877	chr10	22022646	-0.649747	3.17861	-4.98546	4.71123e-05	0.0321357	2.06818	HD
cg11013329	chr2	47707813	-0.671646	3.12393	-4.98385	4.73017e-05	0.0321357	2.06459	HD
cg07783576	chr1	174668743	-0.612107	3.39676	-4.9836	4.73318e-05	0.0321357	2.06402	HD
cg19413958	chr1	222889896	-0.417472	4.05783	-4.98341	4.73536e-05	0.0321357	2.06361	HD
cg22557012	chr17	67138792	-0.645926	2.23324	-4.98272	4.74353e-05	0.0321357	2.06206	HD
cg23650385	chr18	1270312	-0.616672	3.21897	-4.9827	4.74382e-05	0.0321357	2.06201	HD
cg01231611	chr1	120354235	-0.530435	3.84811	-4.98207	4.75118e-05	0.0321357	2.06062	HD
cg00088135	chr4	185731070	-0.47142	3.76912	-4.9817	4.75555e-05	0.0321357	2.0598	HD
cg00652189	chr4	54024122	-0.728754	3.52199	-4.98169	4.75574e-05	0.0321357	2.05976	HD
cg10643162	chr15	27761567	-0.580509	4.03083	-4.98145	4.7586e-05	0.0321357	2.05922	HD
cg07159131	chr4	122867651	-0.540083	3.5114	-4.9803	4.77224e-05	0.0321357	2.05666	HD
cg11392922	chr4	173352412	-0.766511	2.53678	-4.97909	4.78668e-05	0.0321357	2.05395	HD
cg00951800	chr21	34115581	-0.618316	2.71804	-4.97865	4.79186e-05	0.0321357	2.05299	HD
cg02538667	chr5	73130143	-0.435091	3.33284	-4.97848	4.79398e-05	0.0321357	2.05259	HD
cg01183713	chr3	41911982	-0.647237	3.20277	-4.97791	4.80073e-05	0.0321357	2.05133	HD
cg05308867	chr2	106258092	-0.641774	-0.826019	-4.97644	4.81831e-05	0.0321357	2.04806	HD
cg16162648	chr16	47348275	-0.835289	0.447693	-4.97641	4.81876e-05	0.0321357	2.04797	HD
cg23751035	chr7	29518387	-0.743155	0.740295	-4.97627	4.82037e-05	0.0321357	2.04767	HD
cg06509814	chr8	141774652	-0.554229	-0.212666	-4.97451	4.84156e-05	0.0321357	2.04374	HD
cg11506483	chr4	188309101	-0.578754	4.2701	-4.9738	4.85013e-05	0.0321357	2.04216	HD
cg00658820	chr2	190629229	-0.503603	3.46092	-4.97292	4.86083e-05	0.0321357	2.04019	HD
cg23700491	chr2	103305457	-0.555196	0.496477	-4.97278	4.86254e-05	0.0321357	2.03987	HD
cg05168279	chr14	92942336	0.543045	0.8669	4.97264	4.86427e-05	0.0321357	2.03955	HD
cg01070197	chr8	13296060	0.699207	3.38653	4.97253	4.86561e-05	0.0321357	2.03931	HD
cg21318481	chr18	28562754	-0.594861	2.8361	-4.97244	4.86669e-05	0.0321357	2.03911	HD
cg11048637	chr7	124520401	-0.743979	3.06527	-4.97199	4.8721e-05	0.0321357	2.03811	HD
cg12755507	chr15	59774795	-0.539629	2.80723	-4.97173	4.87529e-05	0.0321357	2.03753	HD
cg08192891	chr12	104736610	-0.741215	3.31196	-4.97159	4.87703e-05	0.0321357	2.03721	HD
cg24451843	chr2	159887118	-0.827705	2.26367	-4.97081	4.88652e-05	0.0321357	2.03547	HD
cg12267933	chr2	228176991	-0.517427	3.27711	-4.96997	4.89668e-05	0.0321357	2.03361	HD
cg05563022	chr10	21089692	-1.10358	2.21069	-4.96992	4.89736e-05	0.0321357	2.03348	HD
cg09810730	chr14	49005874	-0.548682	3.77299	-4.96985	4.89819e-05	0.0321357	2.03333	HD
cg25948328	chr10	119768195	-0.539267	3.50983	-4.96931	4.90472e-05	0.0321357	2.03214	HD
cg13530751	chr20	20406628	-0.425698	0.246774	-4.9693	4.90491e-05	0.0321357	2.0321	HD
cg13558754	chr19	36247867	-0.66621	-2.92685	-4.9691	4.90735e-05	0.0321357	2.03166	HD
cg06094757	chr12	10563003	-0.726853	3.17616	-4.96909	4.90746e-05	0.0321357	2.03164	HD
cg01064363	chr2	26405776	-0.501286	3.34147	-4.96845	4.91525e-05	0.0321357	2.03021	HD
cg00074313	chr2	179371342	-0.514082	3.30979	-4.96826	4.91767e-05	0.0321357	2.02977	HD
cg18320290	chr17	69449472	-0.686362	2.91688	-4.96825	4.91769e-05	0.0321357	2.02977	HD
cg20469666	chr20	39752673	-0.578121	4.0055	-4.96816	4.91891e-05	0.0321357	2.02955	HD
cg09474959	chr9	71999501	-0.654771	2.87305	-4.96798	4.9211e-05	0.0321357	2.02915	HD
cg00866540	chr8	1278169	1.50484	2.13904	4.9679	4.92198e-05	0.0321357	2.02899	HD
cg15472735	chr10	29298964	-0.506021	4.2675	-4.96776	4.92371e-05	0.0321357	2.02867	HD
cg08074830	chr5	64481039	-0.751688	0.440291	-4.96752	4.92666e-05	0.0321357	2.02814	HD
cg06031797	chr1	228889801	-0.638593	-2.35848	-4.96683	4.93524e-05	0.0321357	2.02658	HD
cg25029696	chr6	135796212	-0.80692	2.35736	-4.96671	4.93666e-05	0.0321357	2.02632	HD
cg26455201	chr6	159458557	-0.452492	3.8963	-4.96657	4.93836e-05	0.0321357	2.02601	HD
cg10716548	chr6	1802524	-0.669381	3.05265	-4.96578	4.94817e-05	0.0321357	2.02424	HD
cg02769615	chr1	161986663	-0.766297	1.18127	-4.96573	4.94878e-05	0.0321357	2.02412	HD
cg05840218	chr8	10145817	-0.598655	4.08652	-4.96572	4.94892e-05	0.0321357	2.0241	HD
cg25422766	chr18	71830246	-0.731496	3.09443	-4.96479	4.96038e-05	0.0321357	2.02203	HD
cg05645109	chr5	87495572	-0.437014	4.13245	-4.96301	4.98243e-05	0.0321357	2.01806	HD
cg19335711	chr6	132685954	-0.475194	3.91498	-4.96292	4.98358e-05	0.0321357	2.01785	HD
cg24276053	chr4	113576233	-0.680934	2.2725	-4.96288	4.98407e-05	0.0321357	2.01776	HD
cg03398194	chr2	51848103	-0.638673	2.72791	-4.96275	4.98561e-05	0.0321357	2.01748	HD
cg13506496	chr9	136825187	-0.449637	0.484541	-4.96274	4.98578e-05	0.0321357	2.01745	HD
cg01354090	chr6	35892550	-0.688229	3.00704	-4.96268	4.98652e-05	0.0321357	2.01732	HD
cg19116204	chr1	176477432	-0.757577	2.37414	-4.96251	4.98865e-05	0.0321357	2.01694	HD
cg14715508	chr11	1696543	-0.745345	-0.367312	-4.96237	4.99043e-05	0.0321357	2.01662	HD
cg18014789	chr12	123717788	-0.69863	-3.21333	-4.96235	4.99059e-05	0.0321357	2.01659	HD
cg11849213	chr14	65210900	-0.526629	3.60464	-4.96232	4.99098e-05	0.0321357	2.01652	HD
cg25734842	chr1	228657381	-0.626346	-1.27197	-4.96181	4.9973e-05	0.0321357	2.01538	HD
cg10747028	chr12	30872422	-0.757606	3.17951	-4.96144	5.002e-05	0.0321357	2.01454	HD
cg24773234	chr11	100061886	-0.720534	2.81972	-4.96136	5.00294e-05	0.0321357	2.01437	HD
cg03546284	chr6	137678835	-0.674003	-0.724728	-4.96035	5.01558e-05	0.0321357	2.01211	HD
cg13553509	chr3	14061431	-0.518906	3.34201	-4.95914	5.03076e-05	0.0321357	2.00941	HD
cg23401088	chr2	159921094	-0.652282	0.305319	-4.95909	5.03134e-05	0.0321357	2.0093	HD
cg09321133	chr11	86189207	-0.542574	3.62979	-4.95859	5.03758e-05	0.0321357	2.00819	HD
cg24530107	chr11	74165889	-0.51677	3.68831	-4.95844	5.03954e-05	0.0321357	2.00785	HD
cg14866151	chr1	154824533	-0.69398	2.5093	-4.9582	5.04255e-05	0.0321357	2.00731	HD
cg20675950	chr4	142357015	-0.705735	3.37287	-4.958	5.04509e-05	0.0321357	2.00686	HD
cg20437132	chr10	90647152	-0.923408	2.42844	-4.95796	5.0455e-05	0.0321357	2.00679	HD
cg26351679	chr8	94165880	0.594091	2.5174	4.95789	5.04643e-05	0.0321357	2.00662	HD
cg26245142	chr1	92067575	-0.546689	4.23584	-4.95777	5.048e-05	0.0321357	2.00634	HD
cg09233300	chr5	140770423	-0.934024	2.14166	-4.95759	5.05019e-05	0.0321357	2.00595	HD
cg15818534	chr1	240492396	-0.576261	3.81275	-4.95716	5.05557e-05	0.0321357	2.005	HD
cg25702500	chr13	42067019	0.697088	2.61231	4.9571	5.05641e-05	0.0321357	2.00485	HD
cg19360064	chr16	70462214	-0.759416	-2.10915	-4.95706	5.05684e-05	0.0321357	2.00478	HD
cg17389149	chr7	55227884	-0.657347	3.21772	-4.95704	5.05715e-05	0.0321357	2.00472	HD
cg04074353	chr3	30933751	-0.829193	2.74098	-4.95689	5.05898e-05	0.0321357	2.0044	HD
cg21350111	chr3	146672606	-0.689453	3.2603	-4.95684	5.0596e-05	0.0321357	2.00429	HD
cg03062196	chr1	64934334	-0.506364	3.56109	-4.95675	5.06081e-05	0.0321357	2.00407	HD
cg02927058	chr1	10116780	-0.573606	0.604957	-4.95615	5.06841e-05	0.0321357	2.00273	HD
cg07684583	chr2	15306188	-0.970309	1.37931	-4.95604	5.06976e-05	0.0321357	2.00249	HD
cg19325597	chr3	179529932	-0.538003	2.13722	-4.95515	5.081e-05	0.0321357	2.00051	HD
cg26294177	chr18	36583611	-0.641702	2.622	-4.95486	5.08475e-05	0.0321357	1.99984	HD
cg24426778	chr19	55799295	-0.507377	0.774258	-4.95435	5.09116e-05	0.0321357	1.99872	HD
cg03365937	chr11	45688659	-0.626153	-0.545357	-4.95424	5.09253e-05	0.0321357	1.99848	HD
cg07794083	chr5	55038143	-0.621048	2.9833	-4.95419	5.09321e-05	0.0321357	1.99836	HD
cg01961092	chr4	84373320	-0.502261	2.07574	-4.95409	5.09447e-05	0.0321357	1.99813	HD
cg27087428	chr7	76531792	-0.511313	-0.456397	-4.95386	5.09734e-05	0.0321357	1.99763	HD
cg18923673	chr17	59724605	-0.509617	3.31578	-4.95375	5.09879e-05	0.0321357	1.99738	HD
cg07148407	chr7	102775759	-0.592541	0.152631	-4.95332	5.10421e-05	0.0321357	1.99642	HD
cg07878481	chr3	142341568	-0.697095	2.74606	-4.95323	5.10538e-05	0.0321357	1.99622	HD
cg14697542	chr14	65194515	-0.508972	-0.241841	-4.95304	5.10783e-05	0.0321357	1.99579	HD
cg17526301	chr20	62793452	-0.637955	-2.41848	-4.95291	5.10953e-05	0.0321357	1.99549	HD
cg04155644	chr4	171961549	-0.74197	2.32562	-4.95271	5.11207e-05	0.0321357	1.99504	HD
cg00590881	chr8	68144090	-0.744263	1.53753	-4.952	5.12112e-05	0.0321357	1.99346	HD
cg21131711	chr3	12325303	-0.488677	3.02777	-4.95156	5.12671e-05	0.0321357	1.99248	HD
cg27491818	chr17	39089142	-0.661533	0.166071	-4.95102	5.13361e-05	0.0321357	1.99128	HD
cg24997941	chr4	114340660	-0.718562	2.07313	-4.94967	5.15091e-05	0.0321357	1.98826	HD
cg20525861	chr6	163826172	-0.771694	-1.89034	-4.94965	5.15124e-05	0.0321357	1.98821	HD
cg15158642	chr12	19653033	-0.631501	3.26284	-4.94962	5.15162e-05	0.0321357	1.98814	HD
cg05341234	chr11	18309651	-1.26958	2.33477	-4.94912	5.15804e-05	0.0321357	1.98702	HD
cg03738656	chr21	45581008	-0.63029	-0.388732	-4.94892	5.16055e-05	0.0321357	1.98659	HD
cg19031981	chr17	59004016	-0.713292	2.52812	-4.9487	5.16338e-05	0.0321357	1.9861	HD
cg05431964	chr11	120853286	-0.542726	3.91839	-4.94823	5.16942e-05	0.0321357	1.98505	HD
cg03501131	chr6	119296436	-0.566	3.50919	-4.94796	5.17296e-05	0.0321357	1.98444	HD
cg24907183	chr1	72707301	-0.722694	2.1516	-4.94782	5.17473e-05	0.0321357	1.98413	HD
cg15305791	chr16	51270165	-0.482587	0.609814	-4.94754	5.17834e-05	0.0321357	1.98351	HD
cg25575520	chr5	56251215	-0.61565	3.21152	-4.94702	5.18515e-05	0.0321357	1.98233	HD
cg07860110	chr3	21568346	-0.570668	3.06317	-4.94668	5.18952e-05	0.0321357	1.98157	HD
cg07251280	chr2	15872699	-0.545608	0.0623246	-4.94644	5.19258e-05	0.0321357	1.98105	HD
cg09933108	chr8	96002841	-0.529255	3.40889	-4.94644	5.19262e-05	0.0321357	1.98104	HD
cg12840245	chr4	30855141	-0.582433	3.02382	-4.94635	5.19375e-05	0.0321357	1.98084	HD
cg19588506	chr4	164270832	-0.837382	3.18919	-4.94632	5.19419e-05	0.0321357	1.98077	HD
cg20667822	chr11	48153832	-0.880641	3.06257	-4.94632	5.19422e-05	0.0321357	1.98076	HD
cg12144121	chr1	41367690	-0.513114	0.574262	-4.94622	5.19541e-05	0.0321357	1.98056	HD
cg13708378	chr13	34111344	-0.983322	-0.542737	-4.94615	5.19641e-05	0.0321357	1.98038	HD
cg24444839	chr21	34350730	-0.624282	0.280555	-4.94612	5.1968e-05	0.0321357	1.98032	HD
cg26821758	chr2	55515029	-0.614562	2.92874	-4.94537	5.20652e-05	0.0321357	1.97864	HD
cg17768123	chr6	56663406	-0.504548	3.24159	-4.9453	5.20741e-05	0.0321357	1.97849	HD
cg12064581	chr15	82380969	-0.655104	3.3387	-4.94526	5.20797e-05	0.0321357	1.97839	HD
cg18731761	chr2	168649566	-0.510961	3.80634	-4.94502	5.21097e-05	0.0321357	1.97788	HD
cg27528859	chr14	55220467	-0.629235	3.17958	-4.94463	5.21608e-05	0.0321357	1.977	HD
cg10860713	chr3	148574152	-0.905455	2.92936	-4.94431	5.22029e-05	0.0321357	1.97628	HD
cg07890600	chr17	43225799	-0.455342	-1.59982	-4.94382	5.2266e-05	0.0321357	1.97519	HD
cg23694028	chr8	123731877	-0.755747	3.1509	-4.94371	5.22803e-05	0.0321357	1.97495	HD
cg07089813	chr9	116343031	-0.456329	-1.77724	-4.94352	5.23057e-05	0.0321357	1.97451	HD
cg16319436	chr11	60515035	-0.718728	3.09211	-4.94315	5.23542e-05	0.0321376	1.97368	HD
cg05740473	chr1	84988095	-0.85727	1.94057	-4.94229	5.24667e-05	0.0321407	1.97176	HD
cg13695286	chr11	121947636	-0.626796	-0.144514	-4.94221	5.24764e-05	0.0321407	1.9716	HD
cg21364568	chr13	36068674	-0.46712	3.80641	-4.94164	5.25508e-05	0.0321407	1.97033	HD
cg01729652	chr13	35737794	-0.683825	2.59171	-4.94149	5.25707e-05	0.0321407	1.96999	HD
cg16086021	chr13	59161686	-0.737268	3.29601	-4.94138	5.25861e-05	0.0321407	1.96972	HD
cg14404316	chr21	31589372	-0.651684	3.55778	-4.94089	5.26502e-05	0.0321522	1.96863	HD
cg22623776	chr3	27981578	-0.440516	0.554244	-4.94038	5.27167e-05	0.0321634	1.9675	HD
cg01022801	chr8	38794702	-0.59534	-2.18505	-4.93983	5.2789e-05	0.0321634	1.96627	HD
cg22403365	chr6	36915498	-0.502425	-0.068963	-4.93971	5.28048e-05	0.0321634	1.96601	HD
cg27547329	chr10	91241150	-0.613142	3.26527	-4.93912	5.28832e-05	0.0321764	1.96468	HD
cg00172225	chr10	124912800	-0.591561	3.34074	-4.93886	5.2917e-05	0.0321764	1.9641	HD
cg19384905	chr6	153299788	-0.652585	-0.591053	-4.93822	5.30013e-05	0.0322	1.96268	HD
cg09870559	chr9	126613939	-0.453872	3.79343	-4.93722	5.31339e-05	0.0322122	1.96044	HD
cg12700606	chr11	93401705	-0.645852	3.57804	-4.93716	5.31422e-05	0.0322122	1.9603	HD
cg19889495	chr7	115987481	-0.506175	3.956	-4.93704	5.31578e-05	0.0322122	1.96004	HD
cg01991859	chr3	189122697	-0.649203	3.62322	-4.93548	5.33649e-05	0.0323101	1.95655	HD
cg07259163	chr3	1480564	-0.493613	3.78553	-4.93445	5.35023e-05	0.0323656	1.95425	HD
cg14532664	chr9	16832274	-0.556685	3.08896	-4.93387	5.35801e-05	0.0323679	1.95295	HD
cg27088726	chr16	83171155	-0.500998	-0.637293	-4.93347	5.36327e-05	0.0323679	1.95207	HD
cg08678000	chr8	89047821	-0.697854	2.23609	-4.93303	5.36922e-05	0.0323679	1.95107	HD
cg24598158	chr1	206788265	-0.770125	0.1468	-4.93265	5.37426e-05	0.0323679	1.95023	HD
cg24837192	chr19	8933509	-0.55062	4.21043	-4.93261	5.37491e-05	0.0323679	1.95012	HD
cg03317075	chr10	72003497	-0.491979	3.14342	-4.9321	5.38174e-05	0.0323679	1.94899	HD
cg00890249	chr16	13604720	-0.836266	2.43707	-4.93136	5.39169e-05	0.0323679	1.94733	HD
cg12518360	chr11	92931304	-0.829021	-4.65414	-4.93085	5.3985e-05	0.0323679	1.9462	HD
cg15688980	chr3	156975045	-0.430852	4.2063	-4.93057	5.40234e-05	0.0323679	1.94556	HD
cg27565457	chr1	102296256	-0.6366	3.802	-4.92951	5.41656e-05	0.0323679	1.94321	HD
cg04537184	chr6	169651134	-0.669246	-0.891859	-4.92837	5.43197e-05	0.0323679	1.94066	HD
cg16912009	chr10	94399893	-0.802671	1.74989	-4.92834	5.43243e-05	0.0323679	1.94059	HD
cg05877899	chr2	47154141	-0.552223	3.94401	-4.92826	5.4335e-05	0.0323679	1.94041	HD
cg20646420	chr15	101897181	-0.434311	4.50577	-4.92813	5.43521e-05	0.0323679	1.94013	HD
cg05548334	chr11	108216596	-0.645409	3.33824	-4.92787	5.43883e-05	0.0323679	1.93953	HD
cg01167029	chr11	124966896	-0.606426	3.13723	-4.92784	5.43925e-05	0.0323679	1.93946	HD
cg24859006	chr3	127624533	-0.673124	3.01499	-4.92779	5.43984e-05	0.0323679	1.93936	HD
cg00636308	chr16	74758658	-0.556196	-2.08273	-4.92767	5.44148e-05	0.0323679	1.93909	HD
cg18315007	chr8	15830809	-0.57718	3.53774	-4.92754	5.44329e-05	0.0323679	1.9388	HD
cg13702833	chr4	24323244	0.749981	1.77893	4.92706	5.4498e-05	0.0323679	1.93772	HD
cg23746283	chr1	247352073	-1.04318	1.80286	-4.92699	5.45072e-05	0.0323679	1.93757	HD
cg01477493	chr6	142407908	-0.623845	3.30096	-4.92696	5.45113e-05	0.0323679	1.93751	HD
cg22479441	chr12	15987616	-0.709773	3.28577	-4.92585	5.46622e-05	0.0324303	1.93503	HD
cg14524764	chr22	38301236	-0.635296	0.807651	-4.92517	5.4756e-05	0.0324427	1.93349	HD
cg26374986	chr11	105015916	-0.553224	2.95311	-4.92503	5.47748e-05	0.0324427	1.93319	HD
cg24354784	chr6	26059952	-0.670397	2.82042	-4.92465	5.48262e-05	0.0324461	1.93234	HD
cg12302983	chr3	23247317	-0.519864	3.21775	-4.92395	5.49227e-05	0.0324689	1.93077	HD
cg25823893	chr6	169901484	-0.59579	0.323302	-4.92359	5.49715e-05	0.0324689	1.92997	HD
cg21413173	chr1	15271952	-0.647119	-2.02609	-4.92302	5.50497e-05	0.0324689	1.9287	HD
cg01249337	chr12	75300003	-0.710869	2.94474	-4.923	5.50527e-05	0.0324689	1.92865	HD
cg13808473	chr11	77582533	-0.489281	3.81919	-4.9223	5.51485e-05	0.0324689	1.92709	HD
cg01665554	chr5	142177128	-0.648565	2.41773	-4.92214	5.51706e-05	0.0324689	1.92673	HD
cg16573346	chr17	44020278	-0.535098	-0.336649	-4.92191	5.52022e-05	0.0324689	1.92622	HD
cg09960211	chr1	201438312	-0.445927	-0.635393	-4.9217	5.52315e-05	0.0324689	1.92574	HD
cg07038689	chr14	81690541	-0.774632	3.15792	-4.92091	5.53402e-05	0.0324702	1.92398	HD
cg16548780	chr16	67218910	-0.430708	-0.852845	-4.92072	5.5367e-05	0.0324702	1.92355	HD
cg25947994	chr6	141873225	-0.590817	4.00998	-4.92033	5.54214e-05	0.0324702	1.92267	HD
cg19970014	chr17	63216427	-0.577475	3.42632	-4.92024	5.54337e-05	0.0324702	1.92247	HD
cg21835089	chr1	227268765	-0.645548	3.25346	-4.91941	5.55487e-05	0.0324702	1.92061	HD
cg08064269	chr12	31946408	-0.445232	3.98765	-4.91924	5.55717e-05	0.0324702	1.92024	HD
cg11322076	chr10	3112427	-0.545663	3.69965	-4.91882	5.56298e-05	0.0324702	1.91931	HD
cg05203607	chr15	39893275	-0.575772	3.82546	-4.91862	5.56575e-05	0.0324702	1.91886	HD
cg21484515	chr13	36944469	-0.654109	0.234409	-4.91818	5.57187e-05	0.0324702	1.91787	HD
cg19137288	chr3	132754199	-0.534637	3.2508	-4.91811	5.57284e-05	0.0324702	1.91772	HD
cg22124751	chr4	57859689	-0.54383	2.71057	-4.91804	5.5738e-05	0.0324702	1.91756	HD
cg18914863	chr12	96133983	-0.586871	0.336421	-4.91691	5.58961e-05	0.0325356	1.91503	HD
cg13676759	chr5	61844855	-0.702878	2.8253	-4.91585	5.60439e-05	0.0325369	1.91266	HD
cg03937203	chr21	38219784	-0.805166	-0.084093	-4.91581	5.60492e-05	0.0325369	1.91257	HD
cg14705173	chr3	25664675	-0.706567	3.24268	-4.91546	5.60982e-05	0.0325369	1.91179	HD
cg26413163	chr4	174110509	-0.552267	2.93279	-4.9147	5.62052e-05	0.0325369	1.91008	HD
cg20332660	chr1	47878427	-0.908119	3.19998	-4.9146	5.62185e-05	0.0325369	1.90987	HD
cg19110014	chr11	31264434	-0.717142	2.92435	-4.91458	5.62219e-05	0.0325369	1.90982	HD
cg08675147	chr7	115672132	-0.778055	2.85605	-4.91448	5.62363e-05	0.0325369	1.90959	HD
cg25300624	chr12	4773429	-0.540095	0.72997	-4.91322	5.6413e-05	0.0325369	1.90678	HD
cg11283152	chr10	62749211	-0.791362	2.80593	-4.91233	5.65381e-05	0.0325369	1.90479	HD
cg05424239	chr1	188126523	-0.728575	3.33227	-4.91215	5.6564e-05	0.0325369	1.90438	HD
cg26894722	chr5	54466575	-0.649686	2.51628	-4.91192	5.6596e-05	0.0325369	1.90387	HD
cg13393588	chr1	231772049	-0.71463	0.251347	-4.91183	5.66091e-05	0.0325369	1.90367	HD
cg24357149	chr1	113209503	-0.479941	2.74626	-4.91065	5.6776e-05	0.0325369	1.90103	HD
cg17321476	chr17	76893871	-0.55662	0.41511	-4.91	5.68684e-05	0.0325369	1.89957	HD
cg07649835	chr6	35086041	-0.592677	3.73741	-4.90993	5.68782e-05	0.0325369	1.89942	HD
cg03516599	chr6	14382336	-0.656266	3.59018	-4.90932	5.69651e-05	0.0325369	1.89805	HD
cg03065516	chr3	42685034	-0.616519	3.26891	-4.90846	5.70863e-05	0.0325369	1.89614	HD
cg23028728	chr15	71269377	-0.602601	2.82955	-4.90831	5.71087e-05	0.0325369	1.89579	HD
cg01349007	chr5	93051819	-0.493761	3.7868	-4.9078	5.71808e-05	0.0325369	1.89466	HD
cg05169578	chr22	51107084	-0.785107	2.63096	-4.90777	5.71859e-05	0.0325369	1.89458	HD
cg10430362	chr12	57647700	-0.734554	2.9386	-4.90762	5.72063e-05	0.0325369	1.89426	HD
cg06574960	chr2	232265084	-0.585882	-1.28821	-4.90731	5.72504e-05	0.0325369	1.89357	HD
cg15495648	chr5	56251189	-0.479826	4.15311	-4.90722	5.72636e-05	0.0325369	1.89336	HD
cg09952891	chr2	145053671	-0.585302	4.0071	-4.90717	5.72709e-05	0.0325369	1.89325	HD
cg02927485	chr7	97601469	-0.671086	-2.91207	-4.90637	5.73862e-05	0.0325369	1.89145	HD
cg16661114	chr14	34261221	-0.592294	0.938052	-4.90568	5.74841e-05	0.0325369	1.88992	HD
cg05206321	chr8	78222977	-0.53671	4.07671	-4.90561	5.74941e-05	0.0325369	1.88976	HD
cg14711743	chr5	79514577	-0.633368	2.45113	-4.90561	5.74941e-05	0.0325369	1.88976	HD
cg09859617	chr2	144959828	-0.59728	2.70269	-4.90546	5.75153e-05	0.0325369	1.88943	HD
cg05727926	chr10	63986896	-0.459936	3.88225	-4.90537	5.75295e-05	0.0325369	1.88921	HD
cg26404235	chr7	141356756	-0.534069	3.71919	-4.90489	5.75975e-05	0.0325369	1.88815	HD
cg16029900	chr7	151203110	-0.609661	3.66427	-4.90463	5.7635e-05	0.0325369	1.88757	HD
cg16608357	chr21	26710725	-1.03171	2.90326	-4.90457	5.76445e-05	0.0325369	1.88742	HD
cg25451303	chr19	30720025	-0.76021	-4.22588	-4.90409	5.77134e-05	0.0325369	1.88635	HD
cg20411792	chr9	114687498	-0.690419	2.86646	-4.90364	5.77785e-05	0.0325369	1.88534	HD
cg16390380	chr17	3461140	-1.10474	0.293476	-4.90358	5.7787e-05	0.0325369	1.88521	HD
cg05832094	chr20	45188337	-0.550345	0.329094	-4.90314	5.78498e-05	0.0325369	1.88424	HD
cg04374059	chr2	144414997	-0.745674	2.39533	-4.90305	5.78637e-05	0.0325369	1.88402	HD
cg06284762	chr6	109009453	-0.795433	3.07994	-4.90294	5.78789e-05	0.0325369	1.88378	HD
cg20749792	chr13	34185166	-0.69689	-2.29618	-4.90186	5.80346e-05	0.0325369	1.88138	HD
cg08653633	chr5	95113318	-0.725738	3.24077	-4.90105	5.81529e-05	0.0325369	1.87955	HD
cg01534818	chr11	63325889	0.433757	2.59011	4.90055	5.82254e-05	0.0325369	1.87843	HD
cg01116942	chr18	61529344	-0.676699	2.99211	-4.90021	5.82754e-05	0.0325369	1.87767	HD
cg15014137	chr8	81727153	-0.809585	2.43506	-4.8998	5.83349e-05	0.0325369	1.87675	HD
cg08482307	chr5	14728684	-0.471583	-0.991821	-4.89912	5.84338e-05	0.0325369	1.87523	HD
cg22954978	chr6	151228677	-0.51002	0.0364856	-4.89883	5.84761e-05	0.0325369	1.87458	HD
cg10256726	chr14	35514333	-0.509693	-1.06719	-4.89874	5.84887e-05	0.0325369	1.87439	HD
cg03462249	chr8	141124364	-0.758296	2.85642	-4.89823	5.85632e-05	0.0325369	1.87325	HD
cg19145429	chr2	67506105	-0.62971	3.64172	-4.89798	5.85996e-05	0.0325369	1.87269	HD
cg23266597	chr12	32858620	-0.701767	3.14116	-4.89769	5.8643e-05	0.0325369	1.87203	HD
cg18800748	chr17	39873894	-0.458418	-1.3959	-4.89766	5.86471e-05	0.0325369	1.87197	HD
cg09595044	chr6	29426132	-0.47559	3.91665	-4.89623	5.88563e-05	0.0325369	1.86877	HD
cg03041055	chr1	192154460	-0.560174	3.37253	-4.89618	5.88644e-05	0.0325369	1.86865	HD
cg10318641	chr11	130116833	-0.544216	0.614452	-4.89531	5.89922e-05	0.0325369	1.86671	HD
cg07397913	chr10	133921401	-0.435029	-0.0308675	-4.89452	5.91083e-05	0.0325369	1.86495	HD
cg16656041	chr8	123822491	-0.672878	-1.01833	-4.89434	5.91351e-05	0.0325369	1.86454	HD
cg16911487	chr12	113133115	-0.6371	2.79578	-4.89428	5.9144e-05	0.0325369	1.8644	HD
cg05868019	chr9	107330414	-0.581983	3.51881	-4.8937	5.9229e-05	0.0325369	1.86312	HD
cg25417335	chr17	15313159	-0.643085	-0.137896	-4.89356	5.92503e-05	0.0325369	1.86279	HD
cg06598634	chr4	63416083	-0.729617	0.776665	-4.893	5.93327e-05	0.0325369	1.86155	HD
cg10333212	chr1	1126163	-0.75735	2.74579	-4.89288	5.93513e-05	0.0325369	1.86127	HD
cg12003289	chr4	1131049	-0.490911	3.56905	-4.89244	5.94164e-05	0.0325369	1.86028	HD
cg22628512	chr1	200348658	-0.521166	-0.158253	-4.89212	5.94633e-05	0.0325369	1.85958	HD
cg21640312	chr4	164056215	-0.930038	2.67289	-4.89199	5.94826e-05	0.0325369	1.85929	HD
cg08868601	chr1	2258153	-0.696471	1.54619	-4.89167	5.95299e-05	0.0325369	1.85857	HD
cg05548535	chr5	93812893	-0.65516	3.42511	-4.89155	5.95479e-05	0.0325369	1.8583	HD
cg13473086	chr13	67676107	-0.800003	0.307708	-4.89154	5.9549e-05	0.0325369	1.85829	HD
cg01475926	chr13	42943973	-0.396949	4.08248	-4.89152	5.95525e-05	0.0325369	1.85823	HD
cg06247422	chr12	95010311	-0.662594	0.190054	-4.8911	5.96151e-05	0.0325369	1.85729	HD
cg07089617	chr5	138265055	-0.541315	-0.278653	-4.89067	5.96783e-05	0.0325369	1.85634	HD
cg12772372	chr6	104430580	-0.674516	2.30012	-4.88993	5.97892e-05	0.0325369	1.85468	HD
cg21138486	chr1	87397554	-0.660534	2.94302	-4.8899	5.97943e-05	0.0325369	1.8546	HD
cg19960165	chr11	38740154	-0.550639	4.12089	-4.88901	5.99267e-05	0.0325369	1.85262	HD
cg09237172	chr13	73347910	-0.62159	3.8362	-4.88804	6.00718e-05	0.0325369	1.85045	HD
cg14081465	chr9	119722239	-0.57075	-1.14942	-4.88791	6.00913e-05	0.0325369	1.85016	HD
cg12062505	chr7	75952374	-0.413063	-0.705019	-4.88774	6.01166e-05	0.0325369	1.84978	HD
cg13917614	chr17	40125660	-0.470711	-1.11498	-4.88756	6.01439e-05	0.0325369	1.84938	HD
cg01743793	chr13	24190123	-0.700001	-0.15493	-4.88751	6.01519e-05	0.0325369	1.84926	HD
cg03288217	chr20	37464179	-0.701276	0.827856	-4.88744	6.01624e-05	0.0325369	1.8491	HD
cg17660251	chr3	142548853	-0.541912	3.3689	-4.88688	6.02467e-05	0.0325369	1.84785	HD
cg05855157	chr4	110622421	-0.602109	3.56828	-4.88657	6.02932e-05	0.0325369	1.84715	HD
cg14282050	chr9	20353615	-0.612694	3.53211	-4.88657	6.02935e-05	0.0325369	1.84715	HD
cg18366199	chr14	70833186	-0.735223	2.95402	-4.88638	6.03217e-05	0.0325369	1.84673	HD
cg15234410	chr3	65507982	-0.519006	2.92651	-4.88631	6.03329e-05	0.0325369	1.84656	HD
cg03615630	chr8	48706987	-0.518415	-0.720081	-4.88611	6.03628e-05	0.0325369	1.84612	HD
cg01566282	chr19	53794975	-0.898229	2.49711	-4.88609	6.03647e-05	0.0325369	1.84609	HD
cg22836912	chr19	58099109	-0.623694	3.35911	-4.88498	6.05336e-05	0.0325369	1.84359	HD
cg19644750	chr3	171519741	-0.512961	-0.764139	-4.88492	6.05415e-05	0.0325369	1.84347	HD
cg14177623	chr3	173629411	-0.661856	-0.742658	-4.88491	6.05437e-05	0.0325369	1.84344	HD
cg14196395	chr2	71823517	-0.693768	-0.36963	-4.88471	6.05744e-05	0.0325369	1.84298	HD
cg05403383	chr7	100881325	-0.580417	-0.629976	-4.88423	6.06467e-05	0.0325369	1.84191	HD
cg08870337	chr12	53474456	0.453005	2.40891	4.88389	6.06974e-05	0.0325369	1.84116	HD
cg11246948	chr11	120581281	-0.730316	-1.91042	-4.88361	6.07399e-05	0.0325369	1.84054	HD
cg13504410	chr2	172546870	-0.605581	2.61558	-4.88336	6.0779e-05	0.0325369	1.83996	HD
cg24003503	chr20	14556040	-0.836523	3.22655	-4.88317	6.08073e-05	0.0325369	1.83954	HD
cg12234099	chr8	91721806	-0.741585	1.82239	-4.88275	6.0871e-05	0.0325369	1.8386	HD
cg19189688	chr10	64532056	-0.595732	-1.04832	-4.88217	6.09593e-05	0.0325369	1.8373	HD
cg02145259	chr1	42876652	-0.446146	1.5733	-4.88173	6.10257e-05	0.0325369	1.83633	HD
cg22510134	chr15	55881599	-0.556191	-0.19366	-4.88114	6.11156e-05	0.0325369	1.83501	HD
cg14612684	chr2	108863679	-0.498739	3.35596	-4.88059	6.12008e-05	0.0325369	1.83376	HD
cg02125941	chr1	72303927	-1.03584	2.05455	-4.88058	6.12018e-05	0.0325369	1.83375	HD
cg12712409	chr15	80309079	1.54134	3.36362	4.88029	6.12464e-05	0.0325369	1.83309	HD
cg01999476	chr3	62308758	-0.597084	3.43035	-4.88007	6.12793e-05	0.0325369	1.83261	HD
cg03756034	chr2	161128396	-0.992935	2.08987	-4.87944	6.13756e-05	0.0325369	1.8312	HD
cg14575449	chr8	109818081	-0.448391	3.75773	-4.87913	6.14237e-05	0.0325369	1.8305	HD
cg01072612	chr13	37152073	-0.612742	3.38421	-4.87905	6.14361e-05	0.0325369	1.83032	HD
cg03256424	chr12	13099884	-0.737423	0.0750241	-4.87895	6.14509e-05	0.0325369	1.8301	HD
cg03813471	chr3	14290900	-0.703939	-0.612741	-4.87878	6.1477e-05	0.0325369	1.82972	HD
cg25800379	chr7	12250767	-0.84066	-2.9404	-4.87831	6.15494e-05	0.0325369	1.82867	HD
cg11914037	chr1	213598925	-0.48028	0.696057	-4.87805	6.159e-05	0.0325369	1.82808	HD
cg15417875	chr12	122396687	-0.732346	0.554696	-4.8778	6.1628e-05	0.0325369	1.82752	HD
cg17140186	chr1	98188692	-0.630854	3.24741	-4.87768	6.1646e-05	0.0325369	1.82726	HD
cg00175987	chr18	72342044	-0.431044	4.2166	-4.87751	6.16727e-05	0.0325369	1.82687	HD
cg08647621	chr5	27437623	-0.667162	3.06679	-4.87715	6.17279e-05	0.0325369	1.82607	HD
cg25431990	chr3	12031228	-0.713615	3.1184	-4.87707	6.17405e-05	0.0325369	1.82589	HD
cg17248521	chr8	58803528	-0.684421	3.16539	-4.87695	6.17593e-05	0.0325369	1.82562	HD
cg16074241	chr8	114079890	-0.942464	2.1258	-4.87659	6.18143e-05	0.0325369	1.82482	HD
cg10568207	chr7	14792742	-0.409482	3.43849	-4.87653	6.18232e-05	0.0325369	1.82469	HD
cg04837157	chr1	41405599	-0.580514	-1.41425	-4.87578	6.19392e-05	0.0325369	1.82301	HD
cg08623051	chr6	31648641	-0.737229	-3.07114	-4.87534	6.20076e-05	0.0325369	1.82202	HD
cg06015379	chr2	166652445	-0.697202	3.26192	-4.87534	6.20082e-05	0.0325369	1.82201	HD
cg04168675	chr2	225809655	-1.11405	0.448246	-4.87531	6.20122e-05	0.0325369	1.82195	HD
cg02130329	chr8	108370910	-0.801328	1.32712	-4.875	6.20597e-05	0.0325369	1.82127	HD
cg01211496	chr6	73678522	-0.610694	3.02628	-4.87495	6.20678e-05	0.0325369	1.82115	HD
cg00762317	chr15	31792116	0.632141	3.39091	4.87432	6.21655e-05	0.0325369	1.81974	HD
cg24184528	chr20	13782185	-0.467209	3.94967	-4.87416	6.21906e-05	0.0325369	1.81938	HD
cg17052675	chr2	3827356	-0.815955	-0.254111	-4.87404	6.22094e-05	0.0325369	1.81911	HD
cg13745182	chr1	169600039	-0.468689	3.17386	-4.87397	6.22207e-05	0.0325369	1.81894	HD
cg18537383	chr8	6433775	-0.599879	0.00683746	-4.87284	6.23966e-05	0.0325369	1.81641	HD
cg14866338	chr1	211484221	-0.728065	2.08679	-4.87268	6.24208e-05	0.0325369	1.81606	HD
cg10398186	chr5	156663572	-0.566956	3.97591	-4.87214	6.25054e-05	0.0325369	1.81485	HD
cg07747254	chr14	103177619	-0.444437	3.83919	-4.8721	6.25113e-05	0.0325369	1.81477	HD
cg14518796	chr14	67928319	-0.550237	-1.04742	-4.8718	6.25588e-05	0.0325369	1.81408	HD
cg00594137	chr5	112867363	-0.500136	3.74779	-4.87168	6.2577e-05	0.0325369	1.81382	HD
cg02641420	chr17	65688720	-0.658757	2.4993	-4.87167	6.25792e-05	0.0325369	1.81379	HD
cg24632827	chr3	24867139	-0.617875	3.52601	-4.87146	6.26106e-05	0.0325369	1.81334	HD
cg02702688	chr9	92046129	-0.42675	0.073793	-4.87109	6.26697e-05	0.0325369	1.8125	HD
cg14160911	chr9	138308135	-0.997748	2.02395	-4.87091	6.2697e-05	0.0325369	1.81211	HD
cg04331429	chr1	64164177	-0.612846	-0.540032	-4.87055	6.27536e-05	0.0325369	1.8113	HD
cg16612566	chr14	61877152	-0.952834	2.68368	-4.87051	6.27601e-05	0.0325369	1.8112	HD
cg17599241	chr5	82858676	-0.773368	-0.333048	-4.86981	6.28701e-05	0.0325369	1.80963	HD
cg19410636	chr10	81198626	-0.559646	-0.489732	-4.8698	6.28718e-05	0.0325369	1.80961	HD
cg25728477	chr6	170574994	-0.480966	0.126478	-4.86967	6.28926e-05	0.0325369	1.80931	HD
cg01334366	chr3	142167721	-0.497443	3.09211	-4.86959	6.29043e-05	0.0325369	1.80915	HD
cg04937388	chr18	53304455	-0.57311	4.2966	-4.86864	6.30546e-05	0.0325369	1.80701	HD
cg10769416	chr6	102375569	-0.931844	2.69294	-4.8686	6.30596e-05	0.0325369	1.80694	HD
cg27549186	chr17	76858248	-0.583975	0.559336	-4.86856	6.30659e-05	0.0325369	1.80685	HD
cg19778582	chr5	7900364	-0.457256	3.69071	-4.86837	6.30962e-05	0.0325369	1.80642	HD
cg15485511	chr13	102369946	-0.60716	3.76557	-4.86818	6.3127e-05	0.0325369	1.80598	HD
cg25547630	chr12	1870146	-0.795375	1.49297	-4.86814	6.31328e-05	0.0325369	1.8059	HD
cg00641391	chr3	197225202	-0.672021	3.03956	-4.86773	6.31971e-05	0.0325369	1.80498	HD
cg14521435	chr12	24200495	-0.627688	3.17279	-4.86727	6.32706e-05	0.0325369	1.80394	HD
cg10275328	chr2	144406799	-0.878742	2.56377	-4.86714	6.32903e-05	0.0325369	1.80366	HD
cg02641941	chr12	40410965	-0.726823	2.90578	-4.86689	6.33299e-05	0.0325369	1.8031	HD
cg11207969	chr1	207064640	-0.600555	3.43726	-4.86689	6.33303e-05	0.0325369	1.8031	HD
cg07696519	chr6	35619165	-0.882982	2.87776	-4.86636	6.34143e-05	0.0325369	1.80191	HD
cg07010337	chr6	32193235	-0.580041	3.40625	-4.86615	6.34479e-05	0.0325369	1.80143	HD
cg17911021	chr15	45493416	-0.586606	-1.85642	-4.866	6.34705e-05	0.0325369	1.80111	HD
cg01160409	chr8	83823753	-0.868173	1.37395	-4.86585	6.34953e-05	0.0325369	1.80076	HD
cg26229208	chr16	78132846	-0.585442	0.552047	-4.86577	6.35071e-05	0.0325369	1.8006	HD
cg10445545	chr3	178276627	-0.706035	-0.754815	-4.86567	6.35225e-05	0.0325369	1.80038	HD
cg02459037	chr3	43001832	-0.535368	3.26776	-4.86522	6.35952e-05	0.0325369	1.79935	HD
cg21777304	chr21	31811951	-0.889021	2.46813	-4.86432	6.37385e-05	0.0325369	1.79733	HD
cg26586163	chr7	23033342	-0.853854	2.19651	-4.86425	6.37484e-05	0.0325369	1.79719	HD
cg21476837	chr1	226633472	-0.530635	3.64984	-4.86407	6.3777e-05	0.0325369	1.79679	HD
cg23953034	chr8	145666078	-0.713971	3.16521	-4.86375	6.3828e-05	0.0325369	1.79608	HD
cg24026331	chr3	166782547	-0.564723	3.90322	-4.86346	6.38753e-05	0.0325369	1.79541	HD
cg19960114	chr15	50296100	-0.460491	-1.22435	-4.8634	6.3884e-05	0.0325369	1.79529	HD
cg08638965	chr10	53401073	-0.59903	1.30074	-4.86238	6.40469e-05	0.0325369	1.79301	HD
cg12556802	chr4	152120720	-0.776442	-0.0727244	-4.86207	6.40963e-05	0.0325369	1.79232	HD
cg04174382	chr2	161831450	-0.686111	3.17846	-4.86185	6.41319e-05	0.0325369	1.79182	HD
cg15123761	chr6	166711291	-0.534987	0.304783	-4.8611	6.42528e-05	0.0325369	1.79013	HD
cg09660387	chr5	122333364	-0.590304	3.67983	-4.86063	6.43279e-05	0.0325369	1.78908	HD
cg13542073	chr6	30594186	-0.820885	0.740848	-4.86022	6.43932e-05	0.0325369	1.78817	HD
cg09701422	chr14	71002620	-0.852371	2.19426	-4.86015	6.44053e-05	0.0325369	1.788	HD
cg25370180	chr8	9431462	-0.468858	4.44277	-4.85957	6.44992e-05	0.0325369	1.7867	HD
cg20325293	chr4	54244256	-0.824393	-0.157289	-4.85937	6.45303e-05	0.0325369	1.78626	HD
cg13992929	chr2	155157982	-0.848643	2.23075	-4.85901	6.45882e-05	0.0325369	1.78546	HD
cg02403899	chr11	36588999	-0.593238	3.34553	-4.85897	6.45945e-05	0.0325369	1.78537	HD
cg09059789	chr14	79541483	-0.836881	2.69751	-4.85883	6.46185e-05	0.0325369	1.78504	HD
cg18260919	chr3	135869103	-0.818596	2.80927	-4.85878	6.46251e-05	0.0325369	1.78495	HD
cg03725688	chr4	164061489	-0.635945	2.89799	-4.85863	6.46503e-05	0.0325369	1.7846	HD
cg08217336	chr15	35664123	-0.567722	3.96764	-4.85861	6.46533e-05	0.0325369	1.78456	HD
cg19299912	chr13	99559576	-0.573759	0.536698	-4.85857	6.466e-05	0.0325369	1.78446	HD
cg27133206	chr1	118430388	-0.568168	3.17418	-4.85841	6.46852e-05	0.0325369	1.78411	HD
cg17474785	chr3	160936577	-0.586968	2.64214	-4.8582	6.47194e-05	0.0325369	1.78364	HD
cg06024391	chr7	134345134	-0.553568	0.189771	-4.85807	6.47402e-05	0.0325369	1.78335	HD
cg19724154	chr1	236470653	-0.553856	3.6672	-4.85798	6.47545e-05	0.0325369	1.78315	HD
cg13480043	chr3	45984883	-0.729349	2.47565	-4.85741	6.48473e-05	0.0325369	1.78187	HD
cg21583440	chr11	75186707	-0.522182	1.84935	-4.85715	6.48892e-05	0.0325369	1.78129	HD
cg00023948	chr4	40427692	-0.68598	2.62123	-4.85636	6.50173e-05	0.0325369	1.77952	HD
cg08018572	chr16	1014592	-1.13919	-1.35959	-4.85628	6.50311e-05	0.0325369	1.77933	HD
cg03213549	chr14	76596000	-0.563536	3.29708	-4.85573	6.51194e-05	0.0325369	1.77812	HD
cg07722359	chr2	239318105	-0.668519	2.88163	-4.85543	6.51692e-05	0.0325369	1.77743	HD
cg25150155	chr20	42193746	-0.464078	0.552493	-4.85534	6.51828e-05	0.0325369	1.77724	HD
cg20802692	chr3	140734029	-0.700401	3.03009	-4.85471	6.52869e-05	0.0325369	1.77581	HD
cg21861305	chr1	117295987	-0.489999	3.44309	-4.85451	6.53191e-05	0.0325369	1.77537	HD
cg00773446	chr7	23164507	-0.866144	2.56401	-4.85427	6.53585e-05	0.0325369	1.77483	HD
cg11774469	chr9	8888118	-0.853371	0.825102	-4.8541	6.53851e-05	0.0325369	1.77447	HD
cg24114822	chr1	84542225	-0.603691	2.46326	-4.85403	6.53968e-05	0.0325369	1.7743	HD
cg23732557	chr5	33371933	-0.657717	3.70698	-4.85274	6.56088e-05	0.0325369	1.7714	HD
cg18372136	chr6	142871514	-0.582155	3.16355	-4.85237	6.56691e-05	0.0325369	1.77058	HD
cg24582365	chr8	118943798	-0.442777	4.20058	-4.85212	6.57101e-05	0.0325369	1.77002	HD
cg03686111	chr8	26061959	-0.622581	0.568111	-4.8521	6.57127e-05	0.0325369	1.76998	HD
cg18901519	chr15	26061834	-0.681346	2.5997	-4.85183	6.57579e-05	0.0325369	1.76937	HD
cg01998667	chr2	157888749	-0.659977	0.557551	-4.85154	6.58047e-05	0.0325369	1.76873	HD
cg04135778	chr2	191574407	-0.816756	2.32943	-4.8507	6.59442e-05	0.0325369	1.76683	HD
cg23076903	chr6	51539894	-0.429387	3.88096	-4.84954	6.61343e-05	0.0325369	1.76425	HD
cg00253269	chr17	7965013	-0.464303	2.9121	-4.84946	6.61478e-05	0.0325369	1.76407	HD
cg23528975	chr2	128403133	-0.568722	0.0304068	-4.84929	6.61765e-05	0.0325369	1.76368	HD
cg04613576	chr21	26473267	-0.818566	1.85768	-4.84899	6.62262e-05	0.0325369	1.763	HD
cg09892459	chr5	58384884	-0.60552	3.95721	-4.84875	6.62659e-05	0.0325369	1.76247	HD
cg19961800	chr14	62550978	-0.822287	-1.19261	-4.84856	6.62972e-05	0.0325369	1.76204	HD
cg16284553	chr22	41643741	-0.598361	-0.125471	-4.84816	6.63636e-05	0.0325369	1.76115	HD
cg15806588	chr13	29177556	-0.606178	0.426718	-4.84802	6.63863e-05	0.0325369	1.76084	HD
cg21069700	chr3	98265035	-0.71396	2.34492	-4.84802	6.63868e-05	0.0325369	1.76083	HD
cg11628864	chr8	103305395	-0.762142	2.76687	-4.84796	6.6397e-05	0.0325369	1.76069	HD
cg13115910	chr1	55840880	-0.625843	0.0492503	-4.84784	6.64162e-05	0.0325369	1.76043	HD
cg19911006	chr12	106714539	-0.580296	0.959324	-4.84753	6.64679e-05	0.0325369	1.75974	HD
cg14709069	chr5	122580768	-0.696023	2.76625	-4.84734	6.64995e-05	0.0325369	1.75931	HD
cg19647197	chr12	102452287	-0.623973	3.43728	-4.84706	6.65463e-05	0.0325369	1.75868	HD
cg06171671	chr3	157920877	-0.828893	2.73971	-4.84674	6.65983e-05	0.0325369	1.75798	HD
cg26122676	chr4	45995702	-0.570322	3.21762	-4.84613	6.67012e-05	0.0325369	1.75659	HD
cg05576754	chr10	115904364	-0.498406	3.75769	-4.84612	6.67025e-05	0.0325369	1.75658	HD
cg01009798	chr14	90098095	-0.907498	3.3367	-4.84502	6.6886e-05	0.0325369	1.75411	HD
cg17956903	chr6	47637611	-0.986786	0.382469	-4.84488	6.69094e-05	0.0325369	1.7538	HD
cg10919488	chr10	50715024	-0.669012	3.59024	-4.84468	6.69422e-05	0.0325369	1.75336	HD
cg02953769	chr6	56591641	-0.718973	2.7219	-4.84451	6.69711e-05	0.0325369	1.75297	HD
cg13293266	chr2	118591684	-0.533811	0.784789	-4.84438	6.69931e-05	0.0325369	1.75268	HD
cg02063727	chr10	17441048	-0.819705	1.36947	-4.84426	6.70127e-05	0.0325369	1.75242	HD
cg16769113	chr1	65880732	-0.60288	3.28468	-4.84413	6.70344e-05	0.0325369	1.75213	HD
cg01055868	chr3	71307284	-0.769781	1.13981	-4.84381	6.7089e-05	0.0325369	1.7514	HD
ch.4.698479R	chr4	28824914	-0.7325	-2.82515	-4.84378	6.70931e-05	0.0325369	1.75134	HD
cg04933490	chr15	70897233	-0.632121	-1.41455	-4.84355	6.71322e-05	0.0325369	1.75082	HD
cg19947357	chr14	99864952	-0.705402	2.44549	-4.84346	6.71475e-05	0.0325369	1.75061	HD
cg08125539	chr17	47079959	-0.629957	2.95002	-4.84336	6.7163e-05	0.0325369	1.75041	HD
cg27660807	chr11	110001379	-0.641361	0.215758	-4.84332	6.71707e-05	0.0325369	1.75031	HD
cg16070908	chr10	134296744	-0.474313	3.61535	-4.84325	6.71827e-05	0.0325369	1.75014	HD
cg10307762	chr6	108972156	-0.616213	3.0592	-4.84323	6.71849e-05	0.0325369	1.75012	HD
cg03724891	chr3	190167730	-0.65232	3.39889	-4.84273	6.727e-05	0.0325369	1.74898	HD
cg21564289	chr3	172018688	-0.517719	3.16902	-4.8421	6.73758e-05	0.0325369	1.74757	HD
cg08513039	chr7	81593703	-1.01987	1.77138	-4.84203	6.73872e-05	0.0325369	1.74742	HD
cg08449717	chr17	30549946	-0.755529	2.05205	-4.84185	6.74177e-05	0.0325369	1.74701	HD
cg04359602	chr14	21494547	-0.801513	0.0652433	-4.84168	6.74457e-05	0.0325369	1.74664	HD
cg08985601	chr7	56075616	-0.589181	-0.233139	-4.8416	6.74599e-05	0.0325369	1.74645	HD
cg03856773	chr9	111022707	-0.365814	4.18858	-4.84135	6.75011e-05	0.0325369	1.7459	HD
cg13408606	chr9	116038977	-0.706725	3.44194	-4.84101	6.75586e-05	0.0325369	1.74514	HD
cg08192831	chr14	94244881	-0.634648	0.522517	-4.84088	6.7582e-05	0.0325369	1.74483	HD
cg14928149	chr7	155485385	-0.521362	3.80554	-4.84085	6.75859e-05	0.0325369	1.74478	HD
cg13521687	chr4	176934743	0.61222	2.16167	4.84077	6.76002e-05	0.0325369	1.74459	HD
cg13956518	chr12	40511665	-0.790815	2.82649	-4.84049	6.76467e-05	0.0325369	1.74397	HD
cg03056087	chr14	104209423	-0.699664	2.88737	-4.84042	6.76586e-05	0.0325369	1.74381	HD
cg19106809	chr12	109094660	-0.546409	0.301266	-4.84032	6.76758e-05	0.0325369	1.74359	HD
cg02989450	chr10	96104839	-0.734104	3.12637	-4.83982	6.77609e-05	0.0325369	1.74246	HD
cg16156662	chr10	98294082	-0.599618	3.42761	-4.83967	6.77853e-05	0.0325369	1.74214	HD
cg22890825	chr10	80725166	-0.464595	-0.161973	-4.83953	6.78088e-05	0.0325369	1.74183	HD
cg02589899	chr6	29627167	-0.603149	0.370721	-4.83945	6.78229e-05	0.0325369	1.74164	HD
cg22103319	chr4	47984394	-0.51753	3.87339	-4.83927	6.78541e-05	0.0325369	1.74123	HD
cg24963454	chr13	22816769	-0.626199	3.23085	-4.83917	6.7871e-05	0.0325369	1.741	HD
cg25470023	chr8	121772624	-0.608708	3.36782	-4.83881	6.79322e-05	0.0325369	1.74019	HD
cg11145461	chr1	201475451	-0.849358	-2.00888	-4.83877	6.79376e-05	0.0325369	1.74012	HD
cg07988609	chr3	99130067	-0.980626	0.784371	-4.83857	6.7972e-05	0.0325369	1.73967	HD
cg01757942	chr15	83852096	-0.956343	2.37417	-4.83826	6.80243e-05	0.0325369	1.73898	HD
cg21243146	chr3	86173605	-0.65079	2.87418	-4.83804	6.80628e-05	0.0325369	1.73847	HD
cg02386178	chr3	156165150	-0.710607	2.77706	-4.838	6.807e-05	0.0325369	1.73838	HD
cg09916228	chr14	34145087	-0.562946	2.86432	-4.83723	6.82002e-05	0.0325398	1.73666	HD
cg15099060	chr10	98337321	-0.633307	2.78552	-4.8371	6.82221e-05	0.0325398	1.73638	HD
cg06582460	chr19	52660493	-0.659234	3.46583	-4.837	6.82402e-05	0.0325398	1.73614	HD
cg24482389	chr19	54026067	-0.665122	2.71967	-4.83688	6.82599e-05	0.0325398	1.73588	HD
cg21646823	chr14	51281260	-0.703907	3.15132	-4.83653	6.83205e-05	0.0325468	1.73508	HD
cg08910658	chr5	21575265	-0.767878	3.15449	-4.83546	6.85028e-05	0.0325984	1.73269	HD
cg06581176	chr4	89587338	-0.655358	2.81435	-4.83535	6.85208e-05	0.0325984	1.73246	HD
cg17707104	chr6	4031626	-0.855984	3.13988	-4.83492	6.85953e-05	0.0326071	1.73148	HD
cg07479492	chr16	10483353	-0.755101	2.48226	-4.83471	6.86311e-05	0.0326071	1.73102	HD
cg27419360	chr22	22723083	-0.807479	1.05158	-4.83409	6.87378e-05	0.0326358	1.72962	HD
cg11838818	chr2	172269601	-0.591453	2.07045	-4.8337	6.88054e-05	0.0326432	1.72874	HD
cg11742981	chr10	53163009	-0.701615	3.01857	-4.83324	6.8884e-05	0.0326432	1.72772	HD
cg20854570	chr18	59858779	-0.519696	3.2653	-4.8328	6.89596e-05	0.0326432	1.72673	HD
cg15208491	chr3	168770551	-0.626612	2.76537	-4.83266	6.89837e-05	0.0326432	1.72642	HD
cg05035406	chr6	108393514	-0.605573	3.81386	-4.83215	6.90707e-05	0.0326432	1.72529	HD
cg19759051	chr1	2030817	-0.499199	-0.645924	-4.83207	6.90855e-05	0.0326432	1.7251	HD
cg13668207	chr12	65904452	-0.596212	-0.848359	-4.83169	6.91513e-05	0.0326432	1.72424	HD
cg17291213	chr2	225362540	-0.859705	2.59973	-4.83125	6.92276e-05	0.0326432	1.72325	HD
cg14538256	chr12	6106466	-0.466108	3.98623	-4.83122	6.92322e-05	0.0326432	1.7232	HD
cg19486070	chr7	1626153	-0.660955	-1.79899	-4.83102	6.92676e-05	0.0326432	1.72274	HD
cg19750031	chr3	108855133	-0.580329	3.47976	-4.83086	6.92951e-05	0.0326432	1.72238	HD
cg14640555	chr10	104355257	-0.428051	-1.02795	-4.83037	6.93794e-05	0.0326432	1.72129	HD
cg20594304	chr12	111840957	-0.56323	-1.728	-4.82992	6.94581e-05	0.0326432	1.72027	HD
cg27467591	chr5	7046940	-0.96889	2.65754	-4.82948	6.95339e-05	0.0326432	1.7193	HD
cg10845890	chr7	50765616	-0.600336	-1.42469	-4.82942	6.95445e-05	0.0326432	1.71916	HD
cg01605931	chr2	159579454	-0.507363	0.057825	-4.8293	6.95645e-05	0.0326432	1.7189	HD
cg20695529	chr17	47874955	-0.442534	3.50769	-4.8291	6.95992e-05	0.0326432	1.71845	HD
cg24615926	chr10	91986343	-0.524344	4.05984	-4.82877	6.96582e-05	0.0326432	1.71769	HD
cg18582408	chr3	27434634	-0.685177	3.01074	-4.8287	6.96704e-05	0.0326432	1.71754	HD
cg10056799	chr5	68411157	-1.05456	0.792376	-4.82867	6.96748e-05	0.0326432	1.71748	HD
cg16477662	chr5	9482935	-0.505966	-0.13408	-4.8279	6.9809e-05	0.0326818	1.71575	HD
cg06636080	chr3	197621170	-0.507323	3.4487	-4.82767	6.98497e-05	0.0326818	1.71523	HD
cg18954633	chr1	116270684	-0.525848	-0.3854	-4.82718	6.99343e-05	0.0326999	1.71415	HD
cg18687492	chr12	292224	-0.746236	3.81255	-4.82662	7.0033e-05	0.0327154	1.71288	HD
cg22548804	chr3	142568035	-0.788127	2.53908	-4.82645	7.00624e-05	0.0327154	1.7125	HD
cg26355640	chr2	211305704	-0.599948	2.89923	-4.8262	7.01061e-05	0.0327154	1.71194	HD
cg22594071	chr3	146323078	-0.613284	1.55557	-4.82592	7.01553e-05	0.0327168	1.71131	HD
cg13697735	chr14	65172103	-0.683275	-1.33975	-4.82548	7.02317e-05	0.0327309	1.71034	HD
cg09971864	chr1	164953515	-0.5485	3.41632	-4.82478	7.03549e-05	0.0327648	1.70877	HD
cg13101948	chr6	4056654	-0.596343	1.90297	-4.8245	7.04038e-05	0.0327648	1.70814	HD
cg05831237	chr4	120026783	-1.06432	2.6849	-4.82417	7.04624e-05	0.0327648	1.7074	HD
cg15824303	chr10	23540223	-0.679323	1.7184	-4.82351	7.05787e-05	0.0327648	1.70592	HD
cg01611522	chr12	63246235	-0.60349	0.424482	-4.82325	7.06252e-05	0.0327648	1.70533	HD
cg07390411	chr3	167091871	-0.671016	2.06007	-4.82297	7.06741e-05	0.0327648	1.70471	HD
cg27464514	chr1	188126394	-0.88946	2.67699	-4.82259	7.07413e-05	0.0327648	1.70386	HD
cg09230454	chr12	112614920	-0.595523	2.6196	-4.82257	7.07457e-05	0.0327648	1.7038	HD
cg16891213	chr3	154023246	-0.644687	2.83571	-4.82248	7.07603e-05	0.0327648	1.70361	HD
cg10556222	chr1	210531905	-0.755235	3.18729	-4.82245	7.07669e-05	0.0327648	1.70353	HD
cg21859880	chr7	139430678	-0.533605	0.894715	-4.82183	7.08755e-05	0.0327884	1.70215	HD
cg10476989	chr7	120594004	-0.572075	3.84157	-4.821	7.10236e-05	0.0327884	1.70028	HD
cg10668814	chr17	25860000	-0.65444	-0.378405	-4.82095	7.10318e-05	0.0327884	1.70018	HD
cg02999082	chr2	191373593	-0.422213	3.96559	-4.82086	7.10476e-05	0.0327884	1.69998	HD
cg17050062	chr14	71002401	-0.803394	1.98372	-4.82008	7.11872e-05	0.0327884	1.69822	HD
cg07996037	chr8	29059527	-0.5072	0.211645	-4.81977	7.12413e-05	0.0327884	1.69754	HD
cg16685239	chr10	2541820	-0.559342	3.85694	-4.81956	7.12798e-05	0.0327884	1.69705	HD
cg12244668	chr19	17566260	-0.493605	0.452354	-4.81906	7.13686e-05	0.0327884	1.69594	HD
cg20707969	chr12	131468251	-0.494412	0.614534	-4.8184	7.14859e-05	0.0327884	1.69446	HD
cg20244202	chr9	75296551	-0.523439	-1.40302	-4.81776	7.16009e-05	0.0327884	1.69302	HD
cg11030620	chr12	97957283	-0.644766	3.34598	-4.8177	7.16113e-05	0.0327884	1.69289	HD
cg22224736	chr1	161337400	-0.57058	3.36312	-4.81761	7.16279e-05	0.0327884	1.69268	HD
cg21820652	chr14	104902678	-0.443588	-0.868294	-4.81739	7.16664e-05	0.0327884	1.6922	HD
cg11956562	chr9	33983377	-0.749617	2.97029	-4.81712	7.17143e-05	0.0327884	1.6916	HD
cg03424137	chr6	159776565	-0.590905	3.44889	-4.81708	7.17231e-05	0.0327884	1.69149	HD
cg04226884	chr19	8489103	-0.466276	-0.470012	-4.8169	7.17543e-05	0.0327884	1.6911	HD
cg21556182	chr8	53322498	-0.543884	-0.0494416	-4.81671	7.17892e-05	0.0327884	1.69066	HD
cg20136009	chr12	27724940	-0.783195	2.6608	-4.81618	7.18836e-05	0.0327884	1.68949	HD
cg17711463	chr3	39572235	-0.760364	1.65326	-4.81596	7.19231e-05	0.0327884	1.68899	HD
cg21498120	chr2	201997546	-0.932823	1.25841	-4.81577	7.19573e-05	0.0327884	1.68857	HD
cg04083226	chr6	157222357	0.633396	3.46011	4.81553	7.20012e-05	0.0327884	1.68802	HD
cg18498096	chr13	101213081	-0.598025	-1.1129	-4.8153	7.20426e-05	0.0327884	1.6875	HD
cg26963320	chr16	73489759	-0.483377	3.79042	-4.81522	7.20572e-05	0.0327884	1.68732	HD
cg06814136	chr3	97663514	-0.827511	3.08421	-4.81504	7.20885e-05	0.0327884	1.68693	HD
cg10524582	chr7	88119870	-0.678214	2.81195	-4.81453	7.21802e-05	0.0327884	1.68579	HD
cg24320018	chr10	69665259	-0.636731	4.03559	-4.81444	7.21978e-05	0.0327884	1.68557	HD
cg03249171	chr4	1063742	-0.620569	3.2082	-4.81435	7.22136e-05	0.0327884	1.68538	HD
cg07424435	chr7	30958572	-0.652382	0.773041	-4.81424	7.22331e-05	0.0327884	1.68514	HD
cg15223494	chr3	69436872	-0.696365	2.93838	-4.81366	7.23379e-05	0.0327884	1.68384	HD
cg26441893	chr3	171559851	-0.721005	3.14399	-4.81344	7.23777e-05	0.0327884	1.68334	HD
cg12098658	chr12	118576603	-0.46891	-1.32534	-4.81318	7.2425e-05	0.0327884	1.68276	HD
cg25195373	chr6	132820219	-0.658106	2.38125	-4.81255	7.25395e-05	0.0327884	1.68134	HD
cg10576242	chr3	38947870	-0.571505	2.67241	-4.81239	7.25678e-05	0.0327884	1.68099	HD
cg02784486	chr6	161454976	-0.615493	3.09751	-4.81233	7.25796e-05	0.0327884	1.68084	HD
cg21636989	chr3	108169429	-0.541824	2.57024	-4.81232	7.25803e-05	0.0327884	1.68083	HD
cg18862260	chr2	190927550	-0.691225	0.901888	-4.81226	7.25913e-05	0.0327884	1.6807	HD
cg03959186	chr2	9893528	-0.748207	-1.81493	-4.81219	7.26037e-05	0.0327884	1.68055	HD
cg12399793	chr11	1885238	-0.78882	-2.11599	-4.81191	7.26557e-05	0.0327884	1.6799	HD
cg15837109	chr15	32964208	-0.479023	0.138318	-4.81184	7.26688e-05	0.0327884	1.67974	HD
cg23084441	chr1	67453650	-0.636156	2.62251	-4.81178	7.26789e-05	0.0327884	1.67962	HD
cg04408104	chr2	160106670	-0.485397	-1.29763	-4.81134	7.27579e-05	0.0327884	1.67864	HD
cg27454408	chr16	69269459	-0.828019	2.4352	-4.8113	7.27669e-05	0.0327884	1.67853	HD
cg10103036	chr8	92079649	-0.786885	2.63957	-4.81026	7.29559e-05	0.0327884	1.67621	HD
cg09026137	chr7	44870853	-0.83401	1.29558	-4.81012	7.29805e-05	0.0327884	1.6759	HD
cg25271413	chr7	115274698	-0.651677	3.04533	-4.80976	7.30464e-05	0.0327884	1.67509	HD
cg14364460	chr3	149951163	-0.48798	-1.04231	-4.80966	7.30643e-05	0.0327884	1.67487	HD
cg15989318	chr10	106426210	-0.433116	-0.490418	-4.80831	7.33123e-05	0.0327884	1.67183	HD
cg16222773	chr6	151691571	-0.634149	3.2471	-4.80829	7.33162e-05	0.0327884	1.67179	HD
cg21621344	chr3	184550367	-0.495634	4.15628	-4.80792	7.33829e-05	0.0327884	1.67097	HD
cg22482658	chr9	111624589	-0.453182	3.68213	-4.80723	7.35102e-05	0.0327884	1.66942	HD
cg12235788	chr3	123476518	-0.62855	0.110889	-4.80681	7.35876e-05	0.0327884	1.66847	HD
cg20297468	chr3	184119190	-0.608208	2.84354	-4.80674	7.36005e-05	0.0327884	1.66831	HD
cg21348526	chr15	38647056	-0.646173	3.23758	-4.80661	7.36233e-05	0.0327884	1.66804	HD
cg07908679	chr7	156371426	-0.568502	-0.45286	-4.80627	7.36872e-05	0.0327884	1.66726	HD
cg11028600	chr4	69111746	-0.579997	2.63168	-4.80624	7.36925e-05	0.0327884	1.66719	HD
cg22530449	chr3	184560962	-0.760008	3.04426	-4.806	7.37368e-05	0.0327884	1.66665	HD
cg02907950	chr18	29249581	-0.612093	3.173	-4.80595	7.37452e-05	0.0327884	1.66655	HD
cg01647384	chr10	114306325	-0.599488	2.92434	-4.8059	7.37548e-05	0.0327884	1.66643	HD
cg08642671	chr2	151634026	-0.770417	2.77041	-4.80533	7.38598e-05	0.0327884	1.66516	HD
cg07278329	chr10	93469629	-0.831411	2.18867	-4.80511	7.39011e-05	0.0327884	1.66466	HD
cg17138880	chr13	27706117	-0.775458	3.03811	-4.80506	7.39091e-05	0.0327884	1.66456	HD
cg00970757	chr3	71167804	-0.485165	3.58401	-4.80475	7.39665e-05	0.0327884	1.66386	HD
cg27330561	chr3	166782484	-0.543549	3.59411	-4.80466	7.39842e-05	0.0327884	1.66365	HD
cg11160572	chr4	169706422	-0.510113	0.362505	-4.80426	7.4058e-05	0.0327884	1.66276	HD
cg08919084	chr15	92555388	-0.480725	-1.42198	-4.80411	7.40847e-05	0.0327884	1.66243	HD
cg18455490	chr2	181845411	-0.529812	-2.2807	-4.80408	7.4091e-05	0.0327884	1.66236	HD
cg18395354	chr7	3801491	-0.70625	0.200623	-4.8039	7.4124e-05	0.0327884	1.66196	HD
cg19159488	chr14	38727024	-0.535407	3.26995	-4.80376	7.41503e-05	0.0327884	1.66164	HD
cg20995142	chr3	102119212	-0.523529	2.66634	-4.8035	7.41995e-05	0.0327884	1.66104	HD
cg07449080	chr15	69737186	-0.518917	3.62177	-4.80311	7.42708e-05	0.0327884	1.66018	HD
cg01566127	chr11	63828762	-0.638423	-3.82433	-4.8031	7.42721e-05	0.0327884	1.66017	HD
cg04689876	chr1	78340633	-0.553385	3.53983	-4.80274	7.43394e-05	0.0327884	1.65935	HD
cg03018162	chr8	137807457	-0.567149	3.98267	-4.80272	7.43437e-05	0.0327884	1.6593	HD
cg23502924	chr1	201470339	-0.489288	-0.0997613	-4.80257	7.43708e-05	0.0327884	1.65897	HD
cg17411455	chr5	141977902	-0.509735	-0.938685	-4.80255	7.43758e-05	0.0327884	1.65891	HD
cg07160402	chr13	62605161	-0.69078	2.98225	-4.80246	7.4391e-05	0.0327884	1.65873	HD
cg10108729	chr5	98406447	0.477997	2.69096	4.802	7.44783e-05	0.0327884	1.65768	HD
cg06991584	chr1	150104847	-0.449407	3.84832	-4.80103	7.46574e-05	0.0327884	1.65552	HD
cg09337948	chr18	19118328	-0.673468	3.06918	-4.80079	7.47028e-05	0.0327884	1.65498	HD
cg02946483	chr2	553856	0.528941	2.70962	4.80068	7.47243e-05	0.0327884	1.65472	HD
cg05198178	chr4	78823561	-0.507275	2.92032	-4.80067	7.47259e-05	0.0327884	1.6547	HD
cg26009180	chr11	16080955	-0.577648	3.01939	-4.80053	7.47507e-05	0.0327884	1.6544	HD
cg20693840	chr12	93156838	-0.822529	2.25267	-4.80029	7.47965e-05	0.0327884	1.65385	HD
cg13390441	chr9	132962957	-0.528353	-0.83896	-4.79848	7.51361e-05	0.0327884	1.64979	HD
cg13871684	chr2	119133353	-0.906509	1.81378	-4.79846	7.5139e-05	0.0327884	1.64975	HD
cg04794720	chr15	60719572	-0.792455	-0.177248	-4.7982	7.51879e-05	0.0327884	1.64917	HD
cg02449225	chr8	67744382	-0.666272	-0.442925	-4.79812	7.52035e-05	0.0327884	1.64899	HD
cg07983930	chr1	212669100	-0.422047	-0.658531	-4.79769	7.52849e-05	0.0327884	1.64801	HD
cg15013199	chr5	138848435	0.570024	2.45434	4.79744	7.53304e-05	0.0327884	1.64747	HD
cg06008302	chr1	163354879	-0.681515	3.36067	-4.79734	7.535e-05	0.0327884	1.64724	HD
cg22034627	chr13	21127658	-0.557618	-1.10556	-4.79733	7.53521e-05	0.0327884	1.64722	HD
cg22819824	chr10	115618670	-0.647427	2.91721	-4.79719	7.53786e-05	0.0327884	1.6469	HD
cg05626921	chr19	49255282	-0.477608	-0.015778	-4.79717	7.53814e-05	0.0327884	1.64687	HD
cg16744911	chr10	102108974	-0.46313	-0.343977	-4.79703	7.54088e-05	0.0327884	1.64654	HD
cg20363751	chr3	119469091	-0.432536	4.05772	-4.79679	7.54544e-05	0.0327884	1.646	HD
cg01446171	chr10	90759495	-1.01076	1.93852	-4.79672	7.54679e-05	0.0327884	1.64584	HD
cg01208787	chr7	29526309	-0.928279	1.49471	-4.79669	7.54725e-05	0.0327884	1.64578	HD
cg24276974	chr10	90412949	-0.674622	3.63108	-4.79622	7.55618e-05	0.0327884	1.64472	HD
cg17783968	chr17	14684333	-0.647914	2.02502	-4.7958	7.56413e-05	0.0327884	1.64378	HD
cg16456371	chr6	41770101	-0.57301	3.47628	-4.79566	7.56664e-05	0.0327884	1.64348	HD
cg21820890	chr10	74714375	-0.512273	2.56841	-4.79557	7.5684e-05	0.0327884	1.64327	HD
cg11349552	chr21	41842043	-0.653435	3.23171	-4.79541	7.57136e-05	0.0327884	1.64292	HD
cg05904364	chr2	20650792	-1.05223	-2.853	-4.79532	7.57321e-05	0.0327884	1.6427	HD
cg14484681	chr9	135158694	-0.986755	1.70018	-4.79507	7.57781e-05	0.0327884	1.64216	HD
cg08203162	chr7	104546755	-0.532157	3.65841	-4.79499	7.57945e-05	0.0327884	1.64196	HD
cg13011928	chr6	10399281	-0.652372	2.91811	-4.79498	7.57956e-05	0.0327884	1.64195	HD
cg01213651	chr5	165085761	-0.665408	3.78593	-4.7949	7.58107e-05	0.0327884	1.64177	HD
cg21046954	chr6	31616088	-1.06261	1.84953	-4.79462	7.58644e-05	0.0327884	1.64114	HD
cg03474172	chr17	63075870	-0.555226	-0.507001	-4.79457	7.58742e-05	0.0327884	1.64102	HD
cg18121434	chr17	27467966	-0.629463	-2.17278	-4.79438	7.59094e-05	0.0327884	1.6406	HD
cg04808930	chr1	247669591	-0.852375	1.80985	-4.79375	7.60292e-05	0.0328037	1.63919	HD
cg23354075	chr14	67485324	-0.588944	3.55596	-4.79343	7.60893e-05	0.0328037	1.63848	HD
cg19961545	chr2	54087066	-0.52511	-0.592603	-4.79321	7.61321e-05	0.0328037	1.63798	HD
cg07527547	chr10	127026279	-0.483458	3.95745	-4.79298	7.6176e-05	0.0328037	1.63746	HD
cg17212902	chr1	109972460	-0.601667	3.15265	-4.79298	7.61764e-05	0.0328037	1.63745	HD
cg04041046	chr2	63422485	-0.4637	3.96297	-4.79263	7.62426e-05	0.0328122	1.63667	HD
cg22786836	chr18	61927562	-0.423546	3.63809	-4.79145	7.64676e-05	0.0328891	1.63403	HD
cg10222682	chr5	137373464	-0.577092	2.65873	-4.79062	7.66269e-05	0.0328942	1.63216	HD
cg06341047	chr3	70048377	-0.573544	0.247157	-4.7904	7.66695e-05	0.0328942	1.63167	HD
cg09450120	chr15	41964274	-0.755572	2.28162	-4.79039	7.66715e-05	0.0328942	1.63164	HD
cg26458142	chr5	22053875	-0.613203	3.12014	-4.79035	7.66789e-05	0.0328942	1.63156	HD
cg17718545	chr11	17536136	-0.598233	0.607909	-4.78989	7.6766e-05	0.0328942	1.63054	HD
cg17012555	chr2	232025074	-0.618139	3.23397	-4.78929	7.68817e-05	0.0328942	1.62919	HD
cg09964207	chr2	231948268	-0.607316	2.49769	-4.78919	7.69004e-05	0.0328942	1.62897	HD
cg09034580	chr2	111487266	-0.61043	2.66475	-4.78914	7.69113e-05	0.0328942	1.62884	HD
cg00712146	chr3	65340538	-0.463711	3.33382	-4.78903	7.6932e-05	0.0328942	1.6286	HD
cg25178497	chr2	231930900	-0.508392	4.25132	-4.78878	7.69809e-05	0.0328942	1.62803	HD
cg11761443	chr2	37887128	-0.558074	3.5762	-4.78773	7.71828e-05	0.0328942	1.62568	HD
cg16326512	chr19	37349300	-0.507187	4.22781	-4.78765	7.71985e-05	0.0328942	1.6255	HD
cg22420623	chr20	42737900	-0.467718	4.26458	-4.78747	7.72319e-05	0.0328942	1.62511	HD
cg06291988	chr11	28283256	-0.483422	3.52674	-4.78738	7.72504e-05	0.0328942	1.62489	HD
cg05210373	chr14	105173786	-0.46459	-0.794197	-4.78735	7.72551e-05	0.0328942	1.62484	HD
cg26952136	chr10	81891504	-0.651821	0.76813	-4.78734	7.72578e-05	0.0328942	1.62481	HD
cg21986679	chr10	116155591	-0.730663	0.570842	-4.78728	7.72689e-05	0.0328942	1.62468	HD
cg25083484	chr5	23384883	-0.506395	4.00908	-4.78661	7.73987e-05	0.0329123	1.62317	HD
cg05388137	chr1	152056869	-0.506668	2.99208	-4.78658	7.74043e-05	0.0329123	1.62311	HD
cg03674311	chr2	158634702	-0.473709	4.05021	-4.78627	7.74656e-05	0.0329186	1.6224	HD
cg17037640	chr13	95671490	-0.596809	3.29998	-4.78573	7.75697e-05	0.0329258	1.62119	HD
cg09142090	chr1	156557565	-0.727166	2.43282	-4.7857	7.75754e-05	0.0329258	1.62113	HD
cg05171643	chr14	36843319	-0.514197	-1.98	-4.78517	7.76777e-05	0.0329341	1.61994	HD
cg13733984	chr4	171691186	-0.424324	2.9823	-4.78512	7.76879e-05	0.0329341	1.61983	HD
cg12433196	chr1	214192519	-0.868052	0.0618407	-4.784	7.79063e-05	0.0329645	1.61731	HD
cg09484593	chr15	78740905	-0.564582	3.38157	-4.78386	7.79337e-05	0.0329645	1.61699	HD
cg00013301	chr4	72894733	-0.681441	4.13882	-4.78353	7.79962e-05	0.0329645	1.61627	HD
cg05891614	chr18	60791621	-0.550165	2.97586	-4.78337	7.80293e-05	0.0329645	1.61589	HD
cg23806708	chr17	29349698	-0.626107	1.83311	-4.78312	7.80771e-05	0.0329645	1.61534	HD
cg11760320	chr18	2777820	-0.76221	2.69257	-4.78285	7.81296e-05	0.0329645	1.61474	HD
cg13733394	chr13	96085504	-0.488993	3.61968	-4.78253	7.81916e-05	0.0329645	1.61403	HD
cg17056988	chr15	78020609	0.949823	2.04715	4.7822	7.82574e-05	0.0329645	1.61327	HD
cg24980696	chr3	56720960	-0.500717	3.72813	-4.78171	7.83532e-05	0.0329645	1.61218	HD
cg25782003	chr19	52490127	0.564799	-4.36495	4.78159	7.83756e-05	0.0329645	1.61192	HD
cg02662823	chr20	52645551	-0.687625	-0.875959	-4.7811	7.84726e-05	0.0329645	1.61081	HD
cg21408197	chr2	114584240	-0.568827	-0.773185	-4.7811	7.84732e-05	0.0329645	1.6108	HD
cg26754071	chr7	35738132	-0.47876	3.17311	-4.78067	7.85574e-05	0.0329645	1.60984	HD
cg14933010	chr2	172760351	-0.611568	3.30821	-4.78059	7.85723e-05	0.0329645	1.60967	HD
cg22220380	chr8	117313906	-0.633619	3.27185	-4.78058	7.85755e-05	0.0329645	1.60963	HD
cg16144590	chr8	28926051	-0.574184	4.36557	-4.78053	7.85853e-05	0.0329645	1.60952	HD
cg21099163	chr1	186081959	-0.695533	3.69598	-4.78026	7.86383e-05	0.0329645	1.60892	HD
cg11751613	chr2	242357722	-0.576475	0.49498	-4.78003	7.86828e-05	0.0329645	1.60841	HD
cg24914219	chr18	33769346	-0.701263	2.89443	-4.77956	7.87748e-05	0.0329645	1.60736	HD
cg20731677	chr13	102529513	-0.791934	3.25497	-4.77944	7.87994e-05	0.0329645	1.60708	HD
cg25330016	chr17	77030281	-0.467461	-0.711816	-4.77906	7.8873e-05	0.0329645	1.60624	HD
cg08334575	chr19	3494082	-0.435401	0.846806	-4.77891	7.89026e-05	0.0329645	1.60591	HD
cg21951459	chr1	213190571	-0.405074	3.65433	-4.77875	7.89341e-05	0.0329645	1.60555	HD
cg16374225	chr7	151653791	-0.527067	3.19158	-4.77875	7.89347e-05	0.0329645	1.60554	HD
cg10084484	chr5	170058847	-0.490592	0.320371	-4.77874	7.89363e-05	0.0329645	1.60552	HD
cg22558265	chr5	71756725	-0.540426	3.70944	-4.77845	7.8994e-05	0.0329645	1.60487	HD
cg07201717	chr1	25031947	-0.543539	-0.697831	-4.77799	7.90843e-05	0.0329645	1.60384	HD
cg21930788	chr7	129381602	-0.683614	-0.149414	-4.77768	7.91471e-05	0.0329645	1.60313	HD
cg10171557	chr20	34256821	-0.487792	4.02689	-4.77714	7.92526e-05	0.0329645	1.60193	HD
cg00305774	chr1	1361077	-0.577491	-0.0362358	-4.77687	7.93068e-05	0.0329645	1.60132	HD
cg05764238	chr1	16536990	-0.59367	-0.581548	-4.77663	7.93538e-05	0.0329645	1.60079	HD
cg03885270	chr10	22843938	-0.498961	-0.988276	-4.77645	7.93897e-05	0.0329645	1.60038	HD
cg19927020	chr3	11519637	-0.505449	3.45429	-4.77593	7.94937e-05	0.0329645	1.59921	HD
cg02283964	chr6	108563766	-0.669392	3.10308	-4.77588	7.95037e-05	0.0329645	1.5991	HD
cg01839898	chr4	6465329	-0.405796	-0.865462	-4.77585	7.95092e-05	0.0329645	1.59903	HD
cg05355766	chr1	167494206	-0.616355	0.450557	-4.77526	7.96261e-05	0.0329645	1.59772	HD
cg06729532	chr19	14376770	-0.631779	-1.10704	-4.77505	7.96681e-05	0.0329645	1.59724	HD
cg01112125	chr13	23426071	-0.501518	3.77095	-4.77505	7.96685e-05	0.0329645	1.59724	HD
cg13796226	chr20	7288792	-0.688444	3.3665	-4.77505	7.96694e-05	0.0329645	1.59723	HD
cg21037057	chr14	57464939	-0.71808	3.21679	-4.77493	7.96934e-05	0.0329645	1.59696	HD
cg17295878	chr17	77924665	-0.61548	-0.475807	-4.77484	7.97103e-05	0.0329645	1.59677	HD
cg00549398	chr17	78725201	-0.498818	0.292473	-4.77482	7.97143e-05	0.0329645	1.59672	HD
cg06458741	chr6	89390628	-0.788822	1.93321	-4.77432	7.98147e-05	0.0329868	1.59559	HD
cg07309120	chr7	93627059	-0.720753	2.78353	-4.77323	8.00319e-05	0.0330317	1.59315	HD
cg13856236	chr3	186269384	-0.693595	0.627612	-4.77318	8.00418e-05	0.0330317	1.59304	HD
cg07630825	chr4	71536348	-0.747329	2.9426	-4.77307	8.00632e-05	0.0330317	1.5928	HD
cg11979138	chr18	26237853	-0.5104	3.20626	-4.77273	8.01322e-05	0.0330409	1.59203	HD
cg20316986	chr7	139001241	-0.700737	2.30632	-4.77187	8.03058e-05	0.0330526	1.59009	HD
cg19786648	chr17	71824806	-0.485154	0.170524	-4.77139	8.04018e-05	0.0330526	1.58902	HD
cg08613981	chr4	30795813	-0.640428	2.36718	-4.771	8.04802e-05	0.0330526	1.58814	HD
cg25182665	chr3	137494958	-0.680931	2.94311	-4.77068	8.05438e-05	0.0330526	1.58743	HD
cg01336845	chr9	88126193	-0.524075	-1.14306	-4.77062	8.05562e-05	0.0330526	1.5873	HD
cg09610332	chr8	67446912	-0.59142	2.84265	-4.77018	8.0644e-05	0.0330526	1.58632	HD
cg09313841	chr18	18986157	-0.961793	2.54438	-4.76987	8.07066e-05	0.0330526	1.58562	HD
cg07123625	chr3	124655505	-0.628115	3.46273	-4.76886	8.09109e-05	0.0330526	1.58335	HD
cg21415292	chr3	48467983	-0.44536	-0.624852	-4.76864	8.09552e-05	0.0330526	1.58286	HD
cg22256082	chr1	240407769	-0.602428	2.44333	-4.76856	8.09718e-05	0.0330526	1.58268	HD
cg09203047	chr6	67068153	-0.862366	1.51398	-4.76832	8.10204e-05	0.0330526	1.58214	HD
cg06465756	chr3	180349363	-0.539385	3.78713	-4.76822	8.10419e-05	0.0330526	1.5819	HD
cg18542842	chr3	63857914	-0.584388	3.19052	-4.76807	8.10723e-05	0.0330526	1.58157	HD
cg15691016	chr6	170521307	-0.573353	3.84674	-4.76803	8.1079e-05	0.0330526	1.58149	HD
cg20315554	chr12	65676662	-0.537409	3.22272	-4.76784	8.11183e-05	0.0330526	1.58106	HD
cg07063336	chr4	184196675	-0.538686	3.07455	-4.7677	8.11471e-05	0.0330526	1.58074	HD
cg25311335	chr7	83479479	-0.868698	0.0339326	-4.76761	8.11648e-05	0.0330526	1.58054	HD
cg16935646	chr18	75575695	-0.455532	4.04551	-4.76754	8.1179e-05	0.0330526	1.58039	HD
cg12110537	chr3	122721909	-0.512926	3.63354	-4.76727	8.12341e-05	0.0330526	1.57978	HD
cg06725695	chr5	109155778	-0.572114	3.35717	-4.76697	8.12957e-05	0.0330526	1.5791	HD
cg07696502	chr13	101310370	-0.576164	-0.590885	-4.76693	8.1304e-05	0.0330526	1.579	HD
cg09863133	chr20	47100662	-0.633541	2.82873	-4.7667	8.13493e-05	0.0330526	1.5785	HD
cg11607910	chr1	172921196	-0.57904	3.5818	-4.76655	8.13804e-05	0.0330526	1.57816	HD
cg02258230	chr14	57635323	-0.460986	3.8693	-4.76638	8.14157e-05	0.0330526	1.57777	HD
cg23385218	chr13	24594646	0.70705	-3.3467	4.76596	8.15003e-05	0.0330526	1.57684	HD
cg25556230	chr13	60789162	-0.611849	2.65043	-4.76591	8.15102e-05	0.0330526	1.57673	HD
cg03418370	chr10	27835833	-0.54106	3.52315	-4.76578	8.15378e-05	0.0330526	1.57643	HD
cg23651872	chr17	77924733	-0.630303	-1.41721	-4.76554	8.15871e-05	0.0330526	1.57589	HD
cg03629516	chr18	32845141	-0.891174	1.70823	-4.76484	8.17291e-05	0.0330526	1.57432	HD
cg27533767	chr1	146498485	-0.392573	0.0500663	-4.76453	8.17928e-05	0.0330526	1.57363	HD
cg00795416	chr7	26284369	-0.614767	4.08934	-4.76427	8.18452e-05	0.0330526	1.57305	HD
cg10012517	chr5	66255015	-0.788597	-2.29527	-4.7639	8.19217e-05	0.0330526	1.57221	HD
cg10141830	chr11	46192994	-0.480474	3.29687	-4.76372	8.19593e-05	0.0330526	1.5718	HD
cg15314164	chr1	100459183	-0.750361	3.18988	-4.76366	8.19713e-05	0.0330526	1.57167	HD
cg06615754	chr19	58193071	0.656866	-2.19682	4.76347	8.20093e-05	0.0330526	1.57125	HD
cg26420566	chr6	8086774	-0.520105	4.08546	-4.76329	8.2046e-05	0.0330526	1.57085	HD
cg03202213	chr3	85006115	-0.382365	3.90901	-4.76322	8.20612e-05	0.0330526	1.57069	HD
cg21524784	chr10	65133323	-0.568481	2.64055	-4.76295	8.21171e-05	0.0330526	1.57007	HD
cg16662043	chr16	48846231	-1.01658	0.966832	-4.76277	8.21524e-05	0.0330526	1.56969	HD
cg18327385	chr1	31478765	-0.520077	1.21505	-4.76264	8.21798e-05	0.0330526	1.56939	HD
cg12849484	chr7	103083817	-0.653837	3.53903	-4.76253	8.22031e-05	0.0330526	1.56914	HD
cg02612766	chr3	49156707	-0.494726	-1.11296	-4.76232	8.22465e-05	0.0330526	1.56866	HD
cg12308577	chr3	9142417	-0.635671	1.25715	-4.7622	8.22714e-05	0.0330526	1.56839	HD
cg20479009	chr6	170574923	-0.72518	-0.40598	-4.76182	8.23493e-05	0.0330526	1.56754	HD
cg21157232	chr1	94719799	-0.649006	3.03323	-4.76151	8.24118e-05	0.0330526	1.56686	HD
cg01321839	chr2	204800486	-0.58699	3.71881	-4.76149	8.24174e-05	0.0330526	1.5668	HD
cg18887228	chr6	64356606	-0.533446	4.18987	-4.76125	8.24663e-05	0.0330526	1.56627	HD
cg17361885	chr17	74700999	0.594915	1.47573	4.76118	8.24812e-05	0.0330526	1.56611	HD
cg26187477	chr4	15738964	-0.475439	-0.363825	-4.76116	8.24847e-05	0.0330526	1.56607	HD
cg14617524	chr7	150840835	-0.385805	-0.695335	-4.76095	8.25285e-05	0.0330526	1.56559	HD
cg07869457	chr2	196689455	-0.489588	3.43343	-4.76089	8.25401e-05	0.0330526	1.56546	HD
cg01211852	chr8	144471653	-0.755263	1.94425	-4.76063	8.25935e-05	0.0330553	1.56488	HD
cg13010299	chr20	34129465	-0.568602	-4.19405	-4.76012	8.27003e-05	0.0330793	1.56372	HD
cg00058291	chr1	228974133	-0.483303	0.32222	-4.75935	8.286e-05	0.0331125	1.56199	HD
cg11875744	chr4	147177156	-0.43479	3.46215	-4.75894	8.29443e-05	0.0331125	1.56108	HD
cg05789595	chr6	56555274	-0.550289	-0.103185	-4.75891	8.29512e-05	0.0331125	1.56101	HD
cg09381333	chr9	140795255	-0.821337	2.33144	-4.75881	8.29703e-05	0.0331125	1.5608	HD
cg09470758	chr7	30341585	-0.497359	4.0872	-4.75843	8.30489e-05	0.0331236	1.55995	HD
cg06253910	chr6	106818756	-0.523442	3.32946	-4.75755	8.32323e-05	0.0331236	1.55797	HD
cg09989714	chr12	10166467	-0.560912	3.07841	-4.75727	8.32919e-05	0.0331236	1.55733	HD
cg08497894	chr10	115924177	-0.644206	2.70423	-4.75707	8.33331e-05	0.0331236	1.55688	HD
cg10633103	chr20	43561125	2.20021	3.24744	4.75688	8.33725e-05	0.0331236	1.55646	HD
cg23914535	chr11	87885119	-1.01951	2.12026	-4.75682	8.3385e-05	0.0331236	1.55632	HD
cg03075287	chr11	16424728	-0.7209	0.16425	-4.75659	8.34321e-05	0.0331236	1.55582	HD
cg11354933	chr9	86284378	-0.602333	2.80291	-4.75628	8.34968e-05	0.0331236	1.55512	HD
cg02505933	chr2	223789186	-0.549239	3.57581	-4.75611	8.3534e-05	0.0331236	1.55472	HD
cg15443266	chr14	56110355	-1.05724	2.24028	-4.7561	8.3536e-05	0.0331236	1.5547	HD
cg25728306	chr4	15949577	-0.590837	3.43102	-4.75603	8.35507e-05	0.0331236	1.55454	HD
cg01008365	chr8	63937860	-0.534658	3.49089	-4.75599	8.3559e-05	0.0331236	1.55445	HD
cg05956531	chr14	88407098	-0.751635	3.28119	-4.75486	8.37957e-05	0.0331891	1.55192	HD
cg21488113	chr1	58981718	0.823786	-3.30865	4.75459	8.38519e-05	0.0331891	1.55131	HD
cg13443503	chr7	55037095	-0.465752	3.96553	-4.75453	8.3865e-05	0.0331891	1.55117	HD
cg07339310	chr9	33330312	-0.752748	2.45114	-4.75422	8.39291e-05	0.033196	1.55049	HD
cg02454350	chr3	45545687	-0.694417	3.03242	-4.75338	8.41057e-05	0.0332472	1.5486	HD
cg22071015	chr2	232794971	-0.478123	-0.725216	-4.75261	8.42678e-05	0.0332927	1.54687	HD
cg21808433	chr4	39035017	-1.13913	2.04112	-4.75202	8.43928e-05	0.0332986	1.54554	HD
cg01962471	chr6	157876936	-0.559091	-0.313972	-4.75195	8.44075e-05	0.0332986	1.54539	HD
cg01176915	chr18	28956234	-0.63977	3.92266	-4.75147	8.45084e-05	0.0332986	1.54432	HD
cg11325800	chr14	75515217	-0.667217	0.675237	-4.75145	8.45127e-05	0.0332986	1.54427	HD
cg03977394	chr5	94891623	0.863308	-2.90249	4.75143	8.45176e-05	0.0332986	1.54422	HD
cg08426604	chr4	131296126	-0.765476	2.11777	-4.7512	8.45656e-05	0.0332989	1.54371	HD
cg10727879	chr4	139846096	-0.504503	3.8917	-4.7509	8.4628e-05	0.033305	1.54305	HD
cg12134559	chr7	98573011	-0.521377	0.27104	-4.75057	8.46986e-05	0.0333143	1.5423	HD
cg14847947	chr3	23674810	-0.571242	0.506314	-4.74998	8.4824e-05	0.0333451	1.54097	HD
cg05528266	chr2	165209185	-0.547631	3.86484	-4.74955	8.49145e-05	0.0333622	1.54001	HD
cg06015378	chr13	52990569	-0.517561	4.29601	-4.74905	8.50206e-05	0.0333854	1.53889	HD
cg20765594	chr4	104469078	-0.404063	4.14761	-4.74847	8.51459e-05	0.0334157	1.53757	HD
cg17221235	chr14	75127729	-0.426893	0.859104	-4.74793	8.52595e-05	0.0334157	1.53637	HD
cg20277356	chr10	123353800	-0.807757	-0.065896	-4.74788	8.52716e-05	0.0334157	1.53625	HD
cg17792742	chr18	23667028	-0.453716	3.56316	-4.74781	8.52867e-05	0.0334157	1.53609	HD
cg18530920	chr5	155953894	-0.634417	0.838337	-4.74757	8.5336e-05	0.0334166	1.53557	HD
cg08021815	chr12	21651324	-0.445909	4.3681	-4.74712	8.54336e-05	0.0334215	1.53454	HD
cg26098816	chr10	2210963	-0.632702	3.08446	-4.74707	8.54429e-05	0.0334215	1.53445	HD
cg01672987	chr6	123391338	-0.716391	1.74125	-4.74648	8.55695e-05	0.0334525	1.53312	HD
cg05112969	chr4	88865314	-0.574441	3.741	-4.74609	8.56527e-05	0.0334546	1.53224	HD
cg17362026	chr7	117499052	-0.602807	2.47293	-4.74592	8.56903e-05	0.0334546	1.53185	HD
cg11619648	chr3	44515242	-1.04961	0.769936	-4.74571	8.57345e-05	0.0334546	1.53139	HD
cg02005589	chr2	187756295	-0.674039	2.60259	-4.74552	8.57754e-05	0.0334546	1.53096	HD
cg22997193	chr7	121650541	-0.510622	3.95279	-4.74522	8.58402e-05	0.0334546	1.53028	HD
cg16999359	chr2	44940480	-0.717852	2.20865	-4.74514	8.58581e-05	0.0334546	1.5301	HD
cg16425946	chr12	89937637	0.742083	2.64313	4.74477	8.59373e-05	0.0334548	1.52927	HD
cg14838738	chr3	101365293	-0.531973	3.43278	-4.74443	8.60104e-05	0.0334548	1.5285	HD
cg14856698	chr1	2135945	-0.714982	-3.35942	-4.74421	8.60577e-05	0.0334548	1.52801	HD
cg20921240	chr15	101604157	-0.566921	-0.682376	-4.74412	8.60774e-05	0.0334548	1.52781	HD
cg16349846	chr18	23723506	-0.621273	3.51891	-4.74397	8.61079e-05	0.0334548	1.52749	HD
cg19932853	chr1	231417767	-0.551954	3.79181	-4.74371	8.61646e-05	0.0334548	1.5269	HD
cg00805973	chr4	148535164	-0.594795	2.90628	-4.7436	8.61892e-05	0.0334548	1.52664	HD
cg27633458	chr7	30005883	-0.56464	-0.290186	-4.74271	8.63815e-05	0.0334761	1.52464	HD
cg02048501	chr7	89073030	-0.596931	3.63154	-4.74267	8.63903e-05	0.0334761	1.52455	HD
cg19219065	chr2	173060435	-0.539282	3.54983	-4.74246	8.64338e-05	0.0334761	1.5241	HD
cg01202671	chr5	145510487	-0.808443	2.68032	-4.74226	8.64778e-05	0.0334761	1.52364	HD
cg07958926	chr1	26827463	0.571013	-4.17348	4.74213	8.65063e-05	0.0334761	1.52335	HD
cg13876366	chr11	37204812	-0.605244	3.40523	-4.74203	8.65277e-05	0.0334761	1.52312	HD
cg19364765	chr8	77366948	-0.550463	3.23296	-4.74117	8.67146e-05	0.0335067	1.52119	HD
cg12762851	chr5	51777905	-0.483801	3.3887	-4.74108	8.6733e-05	0.0335067	1.521	HD
cg27237834	chr3	132165326	-0.61312	2.54679	-4.74075	8.68054e-05	0.0335067	1.52025	HD
cg10826999	chr1	225862288	-0.509671	4.42104	-4.74053	8.68524e-05	0.0335067	1.51976	HD
cg03424643	chr2	238709042	-0.748905	2.27987	-4.74016	8.69333e-05	0.0335067	1.51893	HD
cg16946833	chr4	83214632	-0.678264	2.91671	-4.74009	8.69496e-05	0.0335067	1.51876	HD
cg18694483	chr18	46119055	-0.525248	-0.821914	-4.73996	8.69776e-05	0.0335067	1.51847	HD
cg19931913	chr3	87326854	-0.605761	3.33444	-4.73968	8.70386e-05	0.0335067	1.51784	HD
cg14306953	chr4	15428487	-0.796124	2.49686	-4.73952	8.70727e-05	0.0335067	1.51749	HD
cg20967514	chr19	44872294	0.611346	1.21538	4.73878	8.7235e-05	0.0335067	1.51582	HD
cg08078514	chr17	73017135	-0.561607	-0.155402	-4.7387	8.72518e-05	0.0335067	1.51564	HD
cg27397824	chr2	17150204	-0.780181	0.699257	-4.73847	8.73021e-05	0.0335067	1.51513	HD
cg00133970	chr7	44123200	-0.626532	4.1118	-4.73797	8.74104e-05	0.0335067	1.51401	HD
cg08633789	chr2	137913470	-0.691659	3.00152	-4.7377	8.74697e-05	0.0335067	1.5134	HD
cg00527307	chr13	34208894	-0.795841	0.472372	-4.73751	8.75122e-05	0.0335067	1.51297	HD
cg22954037	chr5	153474133	-0.434931	4.41827	-4.73732	8.75545e-05	0.0335067	1.51254	HD
cg10957029	chr17	55127779	-0.566811	-0.217326	-4.73656	8.77193e-05	0.0335067	1.51085	HD
cg03919779	chr17	16284127	-0.446657	-1.251	-4.73639	8.77574e-05	0.0335067	1.51046	HD
cg24313472	chr10	62738287	-0.575659	0.387766	-4.73636	8.77646e-05	0.0335067	1.51038	HD
cg21731721	chr1	217113092	-0.765385	2.54673	-4.73616	8.7808e-05	0.0335067	1.50994	HD
cg12024649	chr15	50875286	-0.687089	2.7948	-4.73594	8.78564e-05	0.0335067	1.50945	HD
cg01115920	chr4	72625671	-0.760244	3.00783	-4.73571	8.79061e-05	0.0335067	1.50894	HD
cg16599577	chr12	92817029	-0.774565	2.34527	-4.73564	8.7922e-05	0.0335067	1.50878	HD
cg14295534	chr9	134004811	-0.887839	2.74451	-4.73544	8.79661e-05	0.0335067	1.50833	HD
cg04092447	chr4	21583545	-0.512441	3.32143	-4.73533	8.79899e-05	0.0335067	1.50808	HD
cg16320737	chr7	112033498	0.487209	3.66309	4.73522	8.80136e-05	0.0335067	1.50784	HD
cg03093801	chr1	90123717	-0.776753	-1.30189	-4.73495	8.80747e-05	0.0335067	1.50722	HD
cg22449766	chr1	204381035	-0.519667	-3.46991	-4.73444	8.81866e-05	0.0335067	1.50608	HD
cg16710348	chr3	121660655	-0.429851	4.08752	-4.73433	8.82108e-05	0.0335067	1.50583	HD
cg22576398	chr13	24042599	-0.564941	3.20405	-4.73426	8.82264e-05	0.0335067	1.50567	HD
cg17141408	chr18	72191649	-0.393631	-0.65729	-4.73408	8.8265e-05	0.0335067	1.50528	HD
cg19405834	chr10	97888503	-0.683101	3.64054	-4.73402	8.82789e-05	0.0335067	1.50514	HD
cg06388363	chr6	164507305	-0.491248	-0.297693	-4.73396	8.82935e-05	0.0335067	1.50499	HD
cg02328375	chr4	122114334	-0.913758	2.53587	-4.73384	8.8319e-05	0.0335067	1.50473	HD
cg26888807	chr3	79634890	-0.714751	2.14061	-4.73365	8.83617e-05	0.0335067	1.5043	HD
cg08147187	chr16	4679396	-0.63023	0.202924	-4.73303	8.8499e-05	0.0335067	1.5029	HD
cg19055196	chr21	33708132	-0.527073	-0.816732	-4.7328	8.85494e-05	0.0335067	1.50239	HD
cg15278577	chr1	234765051	-0.372016	4.3188	-4.73259	8.85947e-05	0.0335067	1.50193	HD
cg19862235	chr20	7863971	-0.555388	-0.127386	-4.73197	8.87332e-05	0.0335067	1.50053	HD
cg15654627	chr7	140156859	-0.727672	2.52717	-4.73187	8.87556e-05	0.0335067	1.50031	HD
cg22377482	chr3	194941703	-0.568311	3.62629	-4.73184	8.87625e-05	0.0335067	1.50024	HD
cg17324843	chr6	132725038	-0.940916	1.7691	-4.7318	8.87707e-05	0.0335067	1.50015	HD
cg23459805	chr5	114543014	-0.562152	3.27128	-4.73174	8.87841e-05	0.0335067	1.50002	HD
cg05598763	chr9	125884557	-0.471392	3.29145	-4.73154	8.88284e-05	0.0335067	1.49957	HD
cg22382430	chr13	94679206	-0.523049	3.16234	-4.73146	8.88464e-05	0.0335067	1.49939	HD
cg18217284	chr5	34504045	-0.811791	0.76255	-4.73138	8.8865e-05	0.0335067	1.4992	HD
cg05396119	chr6	133122955	-0.589373	2.92791	-4.73122	8.88989e-05	0.0335067	1.49886	HD
cg23207835	chr14	88859212	-0.621502	2.50405	-4.73115	8.89145e-05	0.0335067	1.4987	HD
cg24453153	chr4	3416849	-0.931629	2.20985	-4.73079	8.89952e-05	0.0335067	1.49789	HD
cg01821225	chr5	126882315	-0.568772	3.15224	-4.73049	8.90619e-05	0.0335067	1.49721	HD
cg17219928	chr13	87508573	-0.788029	2.09587	-4.73016	8.91368e-05	0.0335067	1.49646	HD
cg20913253	chr15	63049842	-0.503403	-0.170644	-4.73002	8.91677e-05	0.0335067	1.49615	HD
cg13076784	chr2	48060247	-0.651231	2.54902	-4.72993	8.91861e-05	0.0335067	1.49596	HD
cg15586979	chr5	51989572	-0.555002	3.4921	-4.72991	8.91924e-05	0.0335067	1.4959	HD
cg05336056	chr2	170142388	-0.645975	-0.510048	-4.72976	8.92259e-05	0.0335067	1.49556	HD
cg06412349	chr12	64190065	-0.555304	3.68526	-4.72949	8.92857e-05	0.0335067	1.49496	HD
cg17312067	chr7	139357075	-0.598921	3.41462	-4.72941	8.9303e-05	0.0335067	1.49479	HD
cg24827032	chr2	162929690	0.794328	2.07235	4.72898	8.93997e-05	0.0335253	1.49382	HD
cg19821404	chr6	91151394	-0.531846	3.35427	-4.72859	8.9487e-05	0.0335403	1.49294	HD
cg26691059	chr12	133265865	-0.637554	-0.424006	-4.72814	8.95869e-05	0.0335599	1.49194	HD
cg10944441	chr2	240221056	-0.587685	-0.308395	-4.72722	8.97951e-05	0.0336201	1.48985	HD
cg23017722	chr8	107783672	-1.00627	2.66577	-4.72699	8.98452e-05	0.0336211	1.48935	HD
cg08102508	chr3	13115168	-0.481827	-1.59713	-4.72613	9.00394e-05	0.0336477	1.48742	HD
cg26798738	chr14	74119464	-0.768317	2.15166	-4.72593	9.00841e-05	0.0336477	1.48697	HD
cg21645290	chr7	99161986	-0.769554	1.98859	-4.72585	9.01026e-05	0.0336477	1.48679	HD
cg11203293	chr13	25777762	-0.78521	-1.18168	-4.72583	9.01061e-05	0.0336477	1.48675	HD
cg08076018	chr9	129885080	-0.572796	-1.05828	-4.72502	9.02904e-05	0.033675	1.48492	HD
cg00818868	chr3	189616985	-0.800754	2.5189	-4.72493	9.0309e-05	0.033675	1.48473	HD
cg09032059	chr14	74964489	-0.579705	3.27046	-4.72488	9.03218e-05	0.033675	1.4846	HD
cg08835962	chr10	102018514	-0.540852	4.50234	-4.72464	9.03747e-05	0.033677	1.48408	HD
cg11857368	chr8	33195717	-0.488724	3.65382	-4.72394	9.05341e-05	0.0336778	1.4825	HD
cg15074728	chr3	114263962	-0.543644	4.03535	-4.72322	9.06977e-05	0.0336778	1.48088	HD
cg22583808	chr10	124091379	-0.622769	0.0580222	-4.72314	9.07153e-05	0.0336778	1.4807	HD
cg15317061	chr10	73741408	-0.513621	-1.37164	-4.72283	9.07864e-05	0.0336778	1.48	HD
cg05286376	chr18	67783467	-0.560249	3.80311	-4.72226	9.09147e-05	0.0336778	1.47873	HD
cg13128740	chr8	79310011	-0.548408	3.40901	-4.72209	9.09543e-05	0.0336778	1.47834	HD
cg10066697	chr8	120724788	-0.635716	2.89341	-4.72169	9.10451e-05	0.0336778	1.47744	HD
cg23088510	chr10	126428199	-0.597698	-0.681208	-4.7216	9.10648e-05	0.0336778	1.47725	HD
cg25794730	chr11	111784942	-0.626957	-1.66987	-4.72114	9.11714e-05	0.0336778	1.4762	HD
cg00038590	chr3	29709960	-0.571292	3.00806	-4.72095	9.12139e-05	0.0336778	1.47578	HD
cg25178683	chr17	76976267	-0.527953	-1.58658	-4.72085	9.1236e-05	0.0336778	1.47556	HD
cg08972882	chr6	117812941	-0.77025	3.18009	-4.72084	9.12401e-05	0.0336778	1.47553	HD
cg00561281	chr18	57447871	-0.644745	3.52083	-4.72067	9.12767e-05	0.0336778	1.47516	HD
cg06397427	chr18	72127472	-0.814941	0.283352	-4.72067	9.12776e-05	0.0336778	1.47516	HD
cg11797364	chr6	436969	-0.534853	0.500505	-4.72066	9.12808e-05	0.0336778	1.47512	HD
cg12611488	chr1	2169282	-0.762507	-2.33279	-4.72043	9.13332e-05	0.0336778	1.47461	HD
cg20050484	chr3	123339334	-0.718525	0.146112	-4.72041	9.13361e-05	0.0336778	1.47458	HD
cg22692767	chr7	36693034	-0.472526	3.48122	-4.72037	9.13472e-05	0.0336778	1.47447	HD
cg11734727	chr14	75247946	-0.520506	3.83614	-4.71994	9.14456e-05	0.0336778	1.47351	HD
cg08462941	chr19	5288631	-0.580894	0.103263	-4.7194	9.15692e-05	0.0336778	1.47229	HD
cg05155793	chr11	17538293	-0.581416	-0.0962664	-4.71917	9.16218e-05	0.0336778	1.47178	HD
cg05756019	chr10	60472636	-0.989514	3.16767	-4.71915	9.16252e-05	0.0336778	1.47174	HD
cg04498511	chr1	203768441	-0.589124	1.1696	-4.71909	9.16393e-05	0.0336778	1.47161	HD
cg23288398	chr5	73887870	-0.530105	3.98842	-4.71877	9.17127e-05	0.0336778	1.47089	HD
cg27337752	chr7	65955680	-0.6543	3.22843	-4.7187	9.17293e-05	0.0336778	1.47073	HD
cg08343834	chr17	15168658	-0.493188	-0.867139	-4.71858	9.17558e-05	0.0336778	1.47047	HD
cg14723977	chr19	15532806	-0.626343	-0.609925	-4.71849	9.17772e-05	0.0336778	1.47026	HD
cg06719018	chr1	236430413	-0.508748	4.23099	-4.71839	9.18005e-05	0.0336778	1.47003	HD
cg27419138	chr6	117016617	-0.557131	3.35721	-4.71795	9.19001e-05	0.0336778	1.46906	HD
cg06456840	chr1	183994221	-0.547393	-0.251103	-4.71706	9.21056e-05	0.0336778	1.46705	HD
cg06994786	chr8	105162043	-0.702254	2.86175	-4.71698	9.21254e-05	0.0336778	1.46686	HD
cg19160964	chr1	192677453	-0.484468	3.22181	-4.71675	9.21772e-05	0.0336778	1.46635	HD
cg19447782	chr3	81468896	-0.733449	2.98238	-4.7166	9.22121e-05	0.0336778	1.46601	HD
cg17549755	chr14	33981965	-0.747509	2.37286	-4.71641	9.22556e-05	0.0336778	1.46559	HD
cg08540100	chr1	23888986	-0.493233	-1.91558	-4.7163	9.22818e-05	0.0336778	1.46533	HD
cg03553826	chr3	174098434	-0.658188	2.45943	-4.71609	9.23296e-05	0.0336778	1.46487	HD
cg01712742	chr16	79629493	-0.42353	-0.186279	-4.71559	9.24445e-05	0.0336778	1.46375	HD
cg13098379	chr1	204839819	-0.544021	-0.380313	-4.71558	9.24489e-05	0.0336778	1.46371	HD
cg13151100	chr1	188126053	-0.710017	3.55703	-4.71481	9.26259e-05	0.0336778	1.46199	HD
cg15577262	chr2	160664574	-0.724673	3.01877	-4.71463	9.26676e-05	0.0336778	1.46159	HD
cg05731859	chr7	114266502	-0.71529	3.23773	-4.71454	9.26876e-05	0.0336778	1.4614	HD
cg02204989	chr8	53303318	-0.550673	0.0400339	-4.71418	9.27726e-05	0.0336778	1.46057	HD
cg25759020	chr2	20667167	-0.440986	0.230078	-4.71417	9.27746e-05	0.0336778	1.46055	HD
cg13518677	chr4	187085260	-0.509824	4.23125	-4.71369	9.28862e-05	0.0336778	1.45947	HD
cg14727110	chr5	65519915	-0.831589	3.34993	-4.71344	9.29448e-05	0.0336778	1.45891	HD
cg01265068	chr13	52052945	-0.82832	-0.0820614	-4.7133	9.29758e-05	0.0336778	1.45861	HD
cg02934034	chr3	102248967	-0.503823	3.15873	-4.7133	9.2976e-05	0.0336778	1.45861	HD
cg09588476	chr11	129054197	-0.837355	2.56374	-4.71278	9.30989e-05	0.0336778	1.45742	HD
cg09060789	chr11	1884988	-0.501504	-1.79951	-4.71242	9.31821e-05	0.0336778	1.45662	HD
cg09757359	chr1	39395389	-0.596681	-0.365634	-4.71226	9.32198e-05	0.0336778	1.45626	HD
cg17235987	chr3	110877205	-0.564132	3.89434	-4.71206	9.32668e-05	0.0336778	1.4558	HD
cg16342620	chr3	159493194	-0.504665	0.208205	-4.71172	9.33454e-05	0.0336778	1.45505	HD
cg06983551	chr2	111435583	-0.508261	-2.19935	-4.71171	9.3347e-05	0.0336778	1.45503	HD
cg23382784	chr10	4729038	-0.583996	3.25503	-4.71158	9.33785e-05	0.0336778	1.45473	HD
cg20566475	chr10	126278272	-0.554511	-0.672428	-4.71154	9.33876e-05	0.0336778	1.45464	HD
cg25703604	chr1	112056275	-0.602548	-0.386527	-4.71127	9.34503e-05	0.0336778	1.45404	HD
cg25267808	chr11	95779454	0.701171	-1.94318	4.71124	9.34573e-05	0.0336778	1.45397	HD
cg09144480	chr1	120251062	-0.553516	3.68744	-4.71074	9.3574e-05	0.0336778	1.45285	HD
cg10338504	chr22	27160300	-0.593188	-0.618621	-4.71041	9.3651e-05	0.0336778	1.45211	HD
cg07230890	chr2	176098681	-0.518697	3.97291	-4.71013	9.37182e-05	0.0336778	1.45147	HD
cg24627325	chr3	101882326	-0.650225	-0.746134	-4.71006	9.37345e-05	0.0336778	1.45131	HD
cg22583599	chr1	101529061	-0.554722	3.46252	-4.70995	9.37587e-05	0.0336778	1.45108	HD
cg14918548	chr2	101350221	-0.495371	-0.740682	-4.7099	9.37701e-05	0.0336778	1.45097	HD
cg00869372	chr5	108948420	-0.537188	-1.00033	-4.70986	9.378e-05	0.0336778	1.45088	HD
cg03715057	chr6	164009761	-0.418072	0.300021	-4.70973	9.38117e-05	0.0336778	1.45057	HD
cg18812697	chr13	101376786	-0.504849	4.09252	-4.70956	9.38504e-05	0.0336778	1.4502	HD
cg01114846	chr3	195798994	-0.705492	2.45754	-4.70953	9.38582e-05	0.0336778	1.45013	HD
cg13670099	chr10	124325615	-0.57097	-0.437467	-4.70926	9.39226e-05	0.0336778	1.44951	HD
cg23725246	chr1	114936927	-0.859945	2.38903	-4.7091	9.39595e-05	0.0336778	1.44916	HD
cg05083363	chr1	171736386	-0.546303	2.60201	-4.70882	9.4026e-05	0.0336778	1.44853	HD
cg12395526	chr1	243561318	-0.522756	3.74777	-4.70852	9.40948e-05	0.0336778	1.44787	HD
cg19392994	chr15	67549748	-0.586828	3.27693	-4.70818	9.41759e-05	0.0336778	1.4471	HD
cg15923548	chr2	230643908	-0.563243	1.68086	-4.70807	9.42014e-05	0.0336778	1.44685	HD
cg19493665	chr8	127002861	-0.488075	4.10418	-4.70806	9.42031e-05	0.0336778	1.44684	HD
cg07827139	chr2	159992206	-0.516608	0.537494	-4.70804	9.42085e-05	0.0336778	1.44678	HD
cg12771751	chr4	128647957	-0.605447	3.43215	-4.70788	9.42465e-05	0.0336778	1.44642	HD
cg04299357	chr14	95957604	-0.484025	-0.019312	-4.70769	9.42901e-05	0.0336778	1.44601	HD
cg09776122	chr7	128603393	-0.742454	1.65885	-4.70755	9.4324e-05	0.0336778	1.44568	HD
cg03437096	chr13	81617766	-0.555548	3.11344	-4.70731	9.43814e-05	0.0336778	1.44514	HD
cg15944684	chr17	77093406	-0.524743	-2.32228	-4.70725	9.43945e-05	0.0336778	1.44501	HD
cg25851222	chr15	35409475	-0.461763	4.04827	-4.70699	9.44571e-05	0.0336778	1.44442	HD
cg02073054	chr1	207000757	-0.71533	2.55729	-4.70684	9.44919e-05	0.0336778	1.44409	HD
cg23139797	chr6	131322358	-0.571941	-1.12981	-4.70684	9.44926e-05	0.0336778	1.44408	HD
cg03148084	chr18	72201665	-0.520912	0.246116	-4.7068	9.45022e-05	0.0336778	1.44399	HD
cg23276502	chr19	43325925	-0.590623	-0.187764	-4.70676	9.45103e-05	0.0336778	1.44391	HD
cg18420655	chr18	61419384	-0.669082	2.52536	-4.70647	9.4579e-05	0.0336778	1.44326	HD
cg15663705	chr4	14527347	-0.558974	3.59044	-4.70592	9.47099e-05	0.0336778	1.44202	HD
cg25337647	chr15	46380962	-0.610032	2.86415	-4.70554	9.48006e-05	0.0336778	1.44116	HD
cg11641450	chr17	78677054	0.560443	2.68587	4.7054	9.4832e-05	0.0336778	1.44086	HD
cg04522714	chr9	131534773	0.458859	-2.93635	4.70476	9.4986e-05	0.0336778	1.43941	HD
cg11366422	chr12	2950388	-0.576954	-0.536413	-4.70475	9.49874e-05	0.0336778	1.43939	HD
cg09607452	chr15	50193161	-0.808266	0.740493	-4.7046	9.50229e-05	0.0336778	1.43906	HD
cg19290700	chr12	11698367	-0.93789	1.58174	-4.70454	9.50365e-05	0.0336778	1.43893	HD
cg11828581	chr1	199996896	-0.620306	2.93717	-4.70452	9.50428e-05	0.0336778	1.43887	HD
cg08797491	chr16	19769466	-0.535418	-0.993584	-4.70449	9.50501e-05	0.0336778	1.4388	HD
cg11312284	chr19	56615913	-0.413959	4.00322	-4.70437	9.50789e-05	0.0336778	1.43853	HD
cg18964021	chr10	119127457	-0.495027	3.82308	-4.70423	9.51123e-05	0.0336778	1.43821	HD
[truncated: 9,957 more rows]
